# Supplementary material for: Large-scale metagenomic surveillance study expands the known diversity of RNA viruses in mosquito populations from the Amazon Basin
Source: PeerJ. 2026 Mar 11;14:e20880. doi: 10.7717/peerj.20880 (PMC12988728; doi:10.7717/peerj.20880)
Supplement: Supplemental Information 2 — Viral metagenome-assembled genomes (vMAGs) and RdRp-containing contigs identified in this study. For each sequence, we report the provisional virus name, best BLASTX hit (virus and protein accession), amino-acid identity (%), viral family, mosquito pool ID, strain ID, isolation year, GenBank accession, contig length (bp), segment (where applicable), expected set of genes, genes observed on the contig, CheckV completeness estimate (%), and the final completeness category (e.g. complete CDS, partial RdRp CDS, complete CDS for all three segments). An asterisk (* ) after the virus name denotes tentatively novel viruses described in this study. A double asterisk (**) indicates complete genomes recovered. [file peerj-14-20880-s002.xlsx]

## Sheet: Sheet1
Virus Name	BLASTX Best Hit (seq ID)	Identity (%)	Family	Pool	Strain	Isolation year	GenBank Accession	Length (bp)	Segment	Expected set of genes	Observed genes	Completeness (CheckV)	Completeness final call
Jurua Jon-like virus*	Jonchet jonvirus (YP_009507846.1)	72	Phasmaviridae	A3_2	A3_2/780/BR2021	2021	PV269761	1162	L	L	L(partial)	NA	Partial RdRp CDS
Anopheles triannulatus orthophasmavirus	Anopheles triannulatus orthophasmavirus (YP_010086189.1)	97.4	Phasmaviridae	B6_22	B6_22/775/BR2021	2022	PV269760	1152	L	L	L(partial)	NA	Partial RdRp CDS
Jurua orthophasmavirus*	Wuhan mosquito orthophasmavirus 1 (YP_009305130.1)	76.4	Phasmaviridae	J27_25	J27_25/5/BR2022	2022	PV269766	1218	L	L	L(partial)	NA	Partial RdRp CDS
Coredo virus	Coredo virus (YP_010840331.1)	95.6	Phasmaviridae	E15_1	E15_1/19/BR2021	2021	PV269768	3066	L	L	L(partial)	NA	Partial RdRp CDS
Coredo virus	Coredo virus (YP_010840331.1)	95.9	Phasmaviridae	B5_77	B5_77/9/BR2021	2021	PV269767	3378	L	L	L(partial)	NA	Partial RdRp CDS
Coredo-like virus 1*	Coredo virus (YP_010840331.1)	72.1	Phasmaviridae	B5_87	B5_87/7/BR2021	2021	PV274264	5613	L	L	L(partial)	NA	Partial RdRp CDS
Coredo-like virus 1*	Coredo virus (YP_010840331.1)	73	Phasmaviridae	B5_84	B5_84/7/BR2021	2021	PV274263	5284	L	L	L(partial)	NA	Partial RdRp CDS
Coredo-like virus 1*	Coredo virus (YP_010840331.1)	70.9	Phasmaviridae	D10_17	D10_17/30/BR2021	2021	PV274265	1827	L	L	L(partial)	NA	Partial RdRp CDS
Coredo-like virus 1*	Coredo virus (YP_010840331.1)	79.3	Phasmaviridae	D11_14	D11_14/100/BR2021	2021	PV274268	1282	L	L	L(partial)	NA	Partial RdRp CDS
Coredo-like virus 1*	Coredo virus (YP_010840331.1)	72	Phasmaviridae	D11_2	D11_2/141/BR2021	2021	PV274266	2660	L	L	L(partial)	NA	Partial RdRp CDS
Coredo-like virus 1*	Coredo virus (YP_010840331.1)	72	Phasmaviridae	D11_6	D11_6/167/BR2021	2021	PV274267	1195	L	L	L(partial)	NA	Partial RdRp CDS
Coredo-like virus 1*	Coredo virus (YP_010840331.1)	72.5	Phasmaviridae	I24_22	I24_22/11/BR2022	2022	PV274269	2317	L	L	L(partial)	NA	Partial RdRp CDS
Coredo-like virus 2*	Coredo virus (YP_010840331.1)	76.4	Phasmaviridae	C7_12	C7_12/19/BR2021	2021	PV274270	2449	L	L	L(partial)	NA	Partial RdRp CDS
Coredo-like virus 2*	Coredo virus (YP_010840331.1)	83.2	Phasmaviridae	C8_15	C8_15/82/BR2021	2021	PV274271	1453	L	L	L(partial)	NA	Partial RdRp CDS
Coredo-like virus 2*	Coredo virus (YP_010840331.1)	81.5	Phasmaviridae	D10_8	D10_8/18/BR2021	2021	PV274273	3630	L	L	L(partial)	NA	Partial RdRp CDS
Coredo-like virus 2*	Coredo virus (YP_010840331.1)	73.5	Phasmaviridae	D10_16	D10_16/3/BR2021	2021	PV274272	4751	L	L	L(partial)	NA	Partial RdRp CDS
Coredo-like virus 2*	Coredo virus (YP_010840331.1)	78	Phasmaviridae	E14_14	E14_14/35/BR2021	2021	PV274274	3129	L	L	L(partial)	NA	Partial RdRp CDS
Coredo-like virus 2*	Coredo virus (YP_010840331.1)	80.1	Phasmaviridae	F16_7	F16_7/34/BR2021	2021	PV274275	1901	L	L	L(partial)	NA	Partial RdRp CDS
Coredo-like virus 3*	Coredo virus (YP_010840331.1)	75.4	Phasmaviridae	B4_59	B4_59/8/BR2021	2021	PV287660	4088	L	L	L(partial)	NA	Partial RdRp CDS
Coredo-like virus 3*	Coredo virus (YP_010840331.1)	80	Phasmaviridae	B4_96	B4_96/22/BR2021	2021	PV287663	2478	L	L	L(partial)	NA	Partial RdRp CDS
Coredo-like virus 3*	Coredo virus (YP_010840331.1)	80	Phasmaviridae	B5_100	B5_100/3/BR2021	2021	PV287664	2105	L	L	L(partial)	NA	Partial RdRp CDS
Coredo-like virus 3*	Coredo virus (YP_010840331.1)	84.6	Phasmaviridae	B5_2	B5_2/984/BR2021	2021	PV287665	1074	L	L	L(partial)	NA	Partial RdRp CDS
Coredo-like virus 3*	Coredo virus (YP_010840331.1)	82.1	Phasmaviridae	I24_20	I24_20/37/BR2022	2022	PV287668	1725	L	L	L(partial)	NA	Partial RdRp CDS
Coredo-like virus 3*	Coredo virus (YP_010840331.1)	79.6	Phasmaviridae	I24_2	I24_2/44/BR2022	2022	PV287669	1336	L	L	L(partial)	NA	Partial RdRp CDS
Coredo-like virus 3*	Coredo virus (YP_010840331.1)	71.6	Phasmaviridae	J26_21	J26_21/216/BR2022	2022	PV287673	2148	L	L	L(partial)	NA	Partial RdRp CDS
Coredo-like virus 3*	Coredo virus (YP_010840331.1)	83.1	Phasmaviridae	J26_9	J26_9/180/BR2022	2022	PV287674	1535	L	L	L(partial)	NA	Partial RdRp CDS
Coredo-like virus 3*	Coredo virus (YP_010840331.1)	82	Phasmaviridae	J27_24	J27_24/85/BR2022	2022	PV287675	1800	L	L	L(partial)	NA	Partial RdRp CDS
Coredo-like virus 3*	Coredo virus (YP_010840331.1)	76	Phasmaviridae	A3_18	A3_18/51/BR2021	2021	PV287659	2231	L	L	L(partial)	NA	Partial RdRp CDS
Coredo-like virus 3*	Coredo virus (YP_010840331.1)	76.9	Phasmaviridae	I23_2	I23_2/148/BR2022	2022	PV287666	1028	L	L	L(partial)	NA	Partial RdRp CDS
Coredo-like virus 3*	Coredo virus (YP_010840331.1)	75.2	Phasmaviridae	I24_5	I24_5/15/BR2022	2022	PV287670	1757	L	L	L(partial)	NA	Partial RdRp CDS
Coredo-like virus 3*	Coredo virus (YP_010840331.1)	72.2	Phasmaviridae	J26_19	J26_19/389/BR2022	2022	PV287672	1006	L	L	L(partial)	NA	Partial RdRp CDS
Coredo-like virus 3*	Coredo virus (YP_010840331.1)	75.6	Phasmaviridae	B4_60	B4_60/13/BR2021	2021	PV287661	3950	L	L	L(partial)	NA	Partial RdRp CDS
Coredo-like virus 3*	Coredo virus (YP_010840331.1)	70.9	Phasmaviridae	I25_31	I25_31/6/BR2022	2022	PV287671	2709	L	L	L(partial)	NA	Partial RdRp CDS
Coredo-like virus 3*	Coredo virus (YP_010840331.1)	72.1	Phasmaviridae	B4_82	B4_82/35/BR2021	2021	PV287662	3071	L	L	L(partial)	NA	Partial RdRp CDS
Coredo-like virus 3*	Coredo virus (YP_010840331.1)	75.6	Phasmaviridae	I23_87	I23_87/2/BR2022	2022	PV287667	3980	L	L	L(partial)	NA	Partial RdRp CDS
Jurua Narangue-like virus*	Narangue mobuvirus (YP_010839995.1)	82.5	Phenuiviridae	B4_1	B4_1/182/BR2021	2021	PV287676	1122	L	L	L(partial)	NA	Partial RdRp CDS
Jurua Mobuvirus*	Narangue mobuvirus (YP_010839995.1)	71.4	Phenuiviridae	D10_2	D10_2/25/BR2021	2021	PV287678	3998	L	L	L(partial)	NA	Partial RdRp CDS
Jurua Mobuvirus*	Narangue mobuvirus (YP_010839995.1)	73.3	Phenuiviridae	C7_2	C7_2/2/BR2021	2021	PV287677	4109	L	L	L(partial)	NA	Partial RdRp CDS
Jurua Cumuto-like virus*	Cumuto goukovirus (YP_009664615.1)	83.5	Phenuiviridae	B6_22	B6_22/2/BR2021**	2021	PV335187	6425	L	L	L	NA	Complete CDS
Jurua Goukovirus *	Cumuto goukovirus (YP_009664615.1)	74.7	Phenuiviridae	E14_28	E14_28/17/BR2021	2021	PV335190	3129	L	L	L(partial)	NA	Partial RdRp CDS
Alajuela virus	Alajuela virus (YP_009507859.1)	98.1	Peribunyaviridae	F17_5	F17_5/2/BR2021**	2021	PV335191	6934	L	L	L	NA	Complete CDS for all three segments
Alajuela virus	Alajuela virus (YP_009507856.1)	83.7	Peribunyaviridae	F17_5	F17_5/2/BR2021**	2021	PV335192	5044	M	M	M	NA	Complete CDS for all three segments
Alajuela virus	Alajuela virus (YP_009507857.1)	97.1	Peribunyaviridae	F17_5	F17_5/2/BR2021**	2021	PV335193	1315	S	S	S	NA	Complete CDS for all three segments
Merida virus	Merida virus (YP_009552115.1)	98.6	Rhabdoviridae	C8_31	C8_31/BR2021**	2021	PV335215	12006	NA	N-P-M-G-L	N-P-M-G-L	100	Complete CDS
Merida virus	Merida virus (YP_009552115.1)	98.5	Rhabdoviridae	C7_13	C7_13/BR2021**	2021	PV357251	11865	NA	N-P-M-G-L	N-P-M-G-L	100	Complete CDS
Merida virus	Merida virus (YP_009552115.1)	99.3	Rhabdoviridae	F16_1	F16_1/BR2021**	2021	PV357252	11779	NA	N-P-M-G-L	N-P-M-G-L	99.84	Complete CDS
Merida virus	Merida virus (YP_009552115.1)	98.7	Rhabdoviridae	G19_1	G19_1/BR2021**	2021	PV335218	11777	NA	N-P-M-G-L	N-P-M-G-L	99.82	Complete CDS
Merida virus	Merida virus (YP_009552115.1)	98.7	Rhabdoviridae	F16_2	F16_2/BR2021**	2021	PV335216	11775	NA	N-P-M-G-L	N-P-M-G-L	99.81	Complete CDS
Merida virus	Merida virus (YP_009552115.1)	99.3	Rhabdoviridae	F16_9	F16_9/BR2021**	2021	PV335217	11773	NA	N-P-M-G-L	N-P-M-G-L	99.79	Complete CDS
Merida virus	Merida virus (YP_009552115.1)	99.3	Rhabdoviridae	G19_4	G19_4/BR2021**	2021	PV335219	11766	NA	N-P-M-G-L	N-P-M-G-L	99.73	Complete CDS
Merida virus	Merida virus (YP_009552115.1)	98.8	Rhabdoviridae	G19_2	G19_2/BR2021	2021	PV357253	5921	NA	N-P-M-G-L	L(partial)	50.75	Partial RdRp CDS
Merida virus	Merida virus (YP_009552115.1)	98.8	Rhabdoviridae	H22_1	H22_1/BR2021**	2021	PV335220	11766	NA	N-P-M-G-L	N-P-M-G-L	99.73	Complete CDS
Merida virus	Merida virus (YP_009552115.1)	98.8	Rhabdoviridae	H22_2	H22_2/BR2021	2021	PV357254	6963	NA	N-P-M-G-L	L(partial)	59.65	Complete RdRp CDS
Merida virus	Merida virus (YP_009552115.1)	98.8	Rhabdoviridae	H22_3	H22_3/BR2021	2021	PV335222	9346	NA	N-P-M-G-L	N-P-M-G-L(partial)	79.22	Partial CDS
Merida virus	Merida virus (YP_009552115.1)	98.9	Rhabdoviridae	H22_5	H22_5/BR2021	2021	PV357255	4759	NA	N-P-M-G-L	L(partial)	40.34	Partial RdRp CDS
Merida virus	Merida virus (YP_009552115.1)	99.1	Rhabdoviridae	H22_8	H22_8/BR2021	2021	PV335223	8984	NA	N-P-M-G-L	N-P-M-G-L(partial)	49.82	Partial CDS
Merida virus	Merida virus (YP_009552115.1)	98.4	Rhabdoviridae	H22_9	H22_9/BR2021	2021	PV357256	1939	NA	N-P-M-G-L	L(partial)	17.33	Partial RdRp CDS
Merida virus	Merida virus (YP_009552115.1)	98.3	Rhabdoviridae	H22_10	H22_10/BR2021	2021	PV357257	2360	NA	N-P-M-G-L	L(partial)	31.09	Partial RdRp CDS
Merida virus	Merida virus (YP_009552115.1)	98.8	Rhabdoviridae	H22_12	H22_12/BR2021**	2021	PV335221	11766	NA	N-P-M-G-L	N-P-M-G-L	99.73	Complete CDS
Anopheles darlingui virus	Anopheles darlingui virus (YP_010799397.1)	99.8	Xinmoviridae	M36_2	M36_2/2/BR2022**	2022	PV335194	12506	NA	N-G1-G2-RdRp	N-G1-G2-RdRp		Complete CDS
Anopheles darlingui virus	Anopheles darlingui virus (YP_010799397.1)	99.9	Xinmoviridae	M37_4	M37_4/1/BR2022	2022	PV335195	8975	NA	N-G1-G2-RdRp	N-G1-G2-RdRp(partial)	72.33	Partial CDS
Opsiphanes invirae iflavirus 1	Opsiphanes invirae iflavirus 1 (YP_009165593.1)	97	Iflaviridae	E14_41	E14_41/1/BR2021**	2021	PV335196	10155	NA	Polyprotein	Polyprotein	100	Complete CDS
Jurua Iflavirus 1*	Spodoptera exigua iflavirus 1 (YP_004935363.1)	83.4	Iflaviridae	G20_6	G20_6/1/BR2021**	2021	PV335197	10239	NA	Polyprotein	Polyprotein	83.4	Complete CDS
Jurua Iflavirus 2*	Culex Iflavi-like virus 4 (YP_009553231.1)	87.2	Iflaviridae	I23_2	I23_2/1/BR2022	2022	PV335198	9185	NA	Polyprotein	Polyprotein	92.83	Complete CDS
Jurua Iflavirus 3*	Bat iflavirus (YP_009345906.1)	74.2	Iflaviridae	C7_10	C7_10/152/BR2021	2021	PV335199	2406	NA	Polyprotein	Polyprotein(partial)	22.1	Partial CDS
Jurua Iflavirus 4*	Antheraea pernyi iflavirus (YP_009002581.1)	71.5	Iflaviridae	E14_28	E14_28/46/BR2021	2021	PV335214	2031	NA	Polyprotein	Polyprotein(partial)	Undetermined	Partial CDS
Jurua Iflavirus 4*	Bombyx mori iflavirus (YP_009162630.1)	71.3	Iflaviridae	A1_28	A1_28/522/BR2021	2021	PV335213	1549	NA	Polyprotein	Polyprotein(partial)	Undetermined	Partial CDS
Culex flavivirus	Culex flavivirus (YP_899469.2)	96	Flaviviridae	G19_2	G19_2/50/BR2021	2021	PV335202	3088	NA	Polyprotein	Polyprotein(partial)	Undetermined	Partial CDS
Culex flavivirus	Culex flavivirus (YP_899469.2)	96.2	Flaviviridae	C9_17	C9_17/18/BR2021	2021	PV335200	3477	NA	Polyprotein	Polyprotein(partial)	Undetermined	Partial CDS
Culex flavivirus	Culex flavivirus (YP_899469.2)	96.2	Flaviviridae	F16_9	F16_9/7/BR2021	2021	PV335201	2954	NA	Polyprotein	Polyprotein(partial)	1.56	Partial CDS
Culex flavivirus	Culex flavivirus (YP_899469.2)	96.2	Flaviviridae	G21_2	G21_2/91/BR2021	2021	PV335203	3442	NA	Polyprotein	Polyprotein(partial)	1.82	Partial CDS
Alphamesonivirus 1	Alphamesonivirus 1 (YP_004767305.1)	98.8	Mesoniviridae	H22_5	H22_5/2/BR2021	2021	PV357258	9912	NA	ORF1-ORF2-ORF3	RdRp(partial)	49.03	Partial RdRp CDS
Alphamesonivirus 1	Alphamesonivirus 1 (YP_004767305.1)	98.8	Mesoniviridae	G19_1	G19_1/1/BR2021**	2021	PV335224	20816	NA	ORF1-ORF2-ORF3	ORF1-ORF2-ORF3	100	Complete CDS
Carauari Mesonivirus*	Alphamesonivirus 7 (YP_009666293.1)	73.5	Mesoniviridae	M36_2	M36_2/1/BR2021**	2021	PV335225	19776	NA	ORF1-ORF2-ORF3	ORF1-ORF2-ORF3	100	Complete CDS
Jurua Mesonivirus*	Alphamesonivirus 7 (YP_009666293.1)	86.7	Mesoniviridae	G21_1	G21_1/1/BR2021**	2021	PV335226	20449	NA	ORF1-ORF2-ORF3	ORF1-ORF2-ORF3	100	Complete CDS
Caaingua virus	Caaingua virus (YP_010087634.1)	99.4	Togaviridae	K30_25	K30_25/2/BR2022	2022	PV335204	12091	NA	nsORF-RdRp-sORF	nsORF-RdRp-sORF	100	Complete CDS
Caaingua virus	Caaingua virus (YP_010087634.1)	99.4	Togaviridae	K31_1	K31_1/1/BR2022**	2022	PV335205	12052	NA	nsORF-RdRp-sORF	nsORF-RdRp-sORF	100	Complete CDS
Caaingua virus	Caaingua virus (YP_010087634.1)	99.4	Togaviridae	L34_14	L34_14/1/BR2022**	2022	PV335207	12041	NA	nsORF-RdRp-sORF	nsORF-RdRp-sORF	100	Complete CDS
Caaingua virus	Caaingua virus (YP_010087634.1)	99.2	Togaviridae	K31_30	K31_30/1/BR2022	2022	PV335206	10132	NA	nsORF-RdRp-sORF	nsORF-RdRp-sORF	87.39	Partial CDS
Jurua Alphavirus*	Semliki Forest virus (NP_463457.1)	70.9	Togaviridae	B5_100	B5_100/1/BR2021**	2021	PV335208	10990	NA	nsORF-RdRp-sORF	nsORF-RdRp-sORF	94.92	Complete CDS
Jurua Totivirus 1*	Australian Anopheles totivirus (YP_009417301.1)	72	Totiviridae	B5_76	B5_76/37/BR2021	2021	PV335209	2077	NA	capsid-RdRp	RdRp(partial)	25.86	Partial RdRp CDS
Jurua Totivirus 2*	Australian Anopheles totivirus (YP_009417301.1)	72.2	Totiviridae	F17_2	F17_2/263/BR2021	2021	PV335212	1195	NA	capsid-RdRp	RdRp(partial)	14.88	Partial RdRp CDS
Jurua Totivirus 2*	Australian Anopheles totivirus (YP_009417301.1)	71.6	Totiviridae	D10_1	D10_1/127/BR2021	2021	PV335210	1252	NA	capsid-RdRp	RdRp(partial)	15.59	Partial RdRp CDS
Jurua Totivirus 2*	Australian Anopheles totivirus (YP_009417301.1)	71.2	Totiviridae	D10_2	D10_2/1706/BR2021	2021	PV335211	1214	NA	capsid-RdRp	RdRp(partial)	15.11	Partial RdRp CDS
