# Supplementary material for: Large-scale metagenomic surveillance study expands the known diversity of RNA viruses in mosquito populations from the Amazon Basin
Source: PeerJ. 2026 Mar 11;14:e20880. doi: 10.7717/peerj.20880 (PMC12988728; doi:10.7717/peerj.20880)
Supplement: Supplemental Information 3 — Number of paired-reads before and after quality check are indicated, along with file names for the fastq files and BioSample IDs. [file peerj-14-20880-s003.xls]

## Sheet: raw_files_seqkit_stats_only_R1_
Pool_name	Sampling_site	Collection_year	Total_raw_reads	Total_high_quality_reads	R1_file_name	R2_file_name	BioSample_ID
A1_13	A1	2021	47939600	47441480	A1_13_L001_R1_001.fastq.gz	A1_13_L001_R2_001.fastq.gz	SAMN46900831
A1_1	A1	2021	89457142	88071720	A1_1_L001_R1_001.fastq.gz	A1_1_L001_R2_001.fastq.gz	SAMN46900830
A1_23	A1	2021	56875072	56131908	A1_23_L002_R1_001.fastq.gz	A1_23_L002_R2_001.fastq.gz	SAMN46900832
A1_24	A1	2021	25528978	25211384	A1_24_L002_R1_001.fastq.gz	A1_24_L002_R2_001.fastq.gz	SAMN46900833
A1_28	A1	2021	86548754	85300394	A1_28_L001_R1_001.fastq.gz	A1_28_L001_R2_001.fastq.gz	SAMN46822033
A1_2	A1	2021	100369846	98976136	A1_2_L001_R1_001.fastq.gz	A1_2_L001_R2_001.fastq.gz	SAMN46822032
A2_11	A2	2021	33438734	33067496	A2_11_L001_R1_001.fastq.gz	A2_11_L001_R2_001.fastq.gz	SAMN46822035
A2_12	A2	2021	21938188	21655478	A2_12_L002_R1_001.fastq.gz	A2_12_L002_R2_001.fastq.gz	SAMN46822036
A2_13	A2	2021	4489676	4394836	A2_13_L002_R1_001.fastq.gz	A2_13_L002_R2_001.fastq.gz	SAMN46822037
A2_19	A2	2021	3487404	3367796	A2_19_L001_R1_001.fastq.gz	A2_19_L001_R2_001.fastq.gz	SAMN46822038
A2_1	A2	2021	77781376	77218122	A2_1_L001_R1_001.fastq.gz	A2_1_L001_R2_001.fastq.gz	SAMN46822034
A2_2	A2	2021	36814038	36327694	A2_2_L001_R1_001.fastq.gz	A2_2_L001_R2_001.fastq.gz	SAMN46822039
A3_17	A3	2021	94562098	93713938	A3_17_L002_R1_001.fastq.gz	A3_17_L002_R2_001.fastq.gz	SAMN46822041
A3_18	A3	2021	153485978	152288994	A3_18_L001_R1_001.fastq.gz	A3_18_L001_R2_001.fastq.gz	SAMN46822042
A3_1	A3	2021	79464844	78529238	A3_1_L001_R1_001.fastq.gz	A3_1_L001_R2_001.fastq.gz	SAMN46822040
A3_26	A3	2021	56280538	55701590	A3_26_L001_R1_001.fastq.gz	A3_26_L001_R2_001.fastq.gz	SAMN46822044
A3_2	A3	2021	87755874	86643862	A3_2_L001_R1_001.fastq.gz	A3_2_L001_R2_001.fastq.gz	SAMN46822043
A3_6	A3	2021	94903148	93798966	A3_6_L001_R1_001.fastq.gz	A3_6_L001_R2_001.fastq.gz	SAMN46822045
B4_1	B4	2021	51381530	51007444	B4_1_L002_R1_001.fastq.bz2	B4_1_L002_R2_001.fastq.bz2	SAMN46822046
B4_2	B4	2021	62668894	62196920	B4_2_L002_R1_001.fastq.bz2	B4_2_L002_R2_001.fastq.bz2	SAMN46822047
B4_59	B4	2021	77874948	77313192	B4_59_L001_R1_001.fastq.bz2	B4_59_L001_R2_001.fastq.bz2	SAMN46822048
B4_60	B4	2021	78355802	77686714	B4_60_L001_R1_001.fastq.bz2	B4_60_L001_R2_001.fastq.bz2	SAMN46822049
B4_82	B4	2021	68054894	67337968	B4_82_L001_R1_001.fastq.bz2	B4_82_L001_R2_001.fastq.bz2	SAMN46822050
B4_96	B4	2021	34111610	33601454	B4_96_L001_R1_001.fastq.bz2	B4_96_L001_R2_001.fastq.bz2	SAMN46822051
B5_100	B5	2021	8837144	8780812	B5_100_L001_R1_001.fastq.bz2	B5_100_L001_R2_001.fastq.bz2	SAMN46822053
B5_1	B5	2021	58193246	57514514	B5_1_L002_R1_001.fastq.bz2	B5_1_L002_R2_001.fastq.bz2	SAMN46822052
B5_2	B5	2021	40420918	40131946	B5_2_L002_R1_001.fastq.bz2	B5_2_L002_R2_001.fastq.bz2	SAMN46822054
B5_76	B5	2021	31958146	31537328	B5_76_L001_R1_001.fastq.bz2	B5_76_L001_R2_001.fastq.bz2	SAMN46822055
B5_77	B5	2021	60065696	59479560	B5_77_L001_R1_001.fastq.bz2	B5_77_L001_R2_001.fastq.bz2	SAMN46822056
B5_84	B5	2021	67674048	67006612	B5_84_L001_R1_001.fastq.bz2	B5_84_L001_R2_001.fastq.bz2	SAMN46822057
B5_87	B5	2021	86933140	86322688	B5_87_L001_R1_001.fastq.bz2	B5_87_L001_R2_001.fastq.bz2	SAMN46822058
B6_22	B6	2021	50328614	49954388	B6_22_L001_R1_001.fastq.bz2	B6_22_L001_R2_001.fastq.bz2	SAMN46822059
B6_27	B6	2021	7251310	7151742	B6_27_L002_R1_001.fastq.bz2	B6_27_L002_R2_001.fastq.bz2	SAMN46822060
B6_28	B6	2021	28569800	28296786	B6_28_L002_R1_001.fastq.bz2	B6_28_L002_R2_001.fastq.bz2	SAMN46822061
B6_34	B6	2021	86326792	85712080	B6_34_L001_R1_001.fastq.bz2	B6_34_L001_R2_001.fastq.bz2	SAMN46822062
C7_10	C7	2021	41312240	40914410	C7_10_L001_R1_001.fastq.gz	C7_10_L001_R2_001.fastq.gz	SAMN46822064
C7_12	C7	2021	49579088	49244576	C7_12_L001_R1_001.fastq.gz	C7_12_L001_R2_001.fastq.gz	SAMN46822065
C7_13	C7	2021	36357152	36010018	C7_13_L002_R1_001.fastq.gz	C7_13_L002_R2_001.fastq.gz	SAMN46822066
C7_14	C7	2021	6448722	6388922	C7_14_L002_R1_001.fastq.gz	C7_14_L002_R2_001.fastq.gz	SAMN46822067
C7_1	C7	2021	49584706	49219906	C7_1_L001_R1_001.fastq.gz	C7_1_L001_R2_001.fastq.gz	SAMN46822063
C7_2	C7	2021	81868184	81140436	C7_2_L001_R1_001.fastq.gz	C7_2_L001_R2_001.fastq.gz	SAMN46822068
C8_15	C8	2021	18510882	18355258	C8_15_L001_R1_001.fastq.gz	C8_15_L001_R2_001.fastq.gz	SAMN46822069
C8_22	C8	2021	43429888	42999338	C8_22_L001_R1_001.fastq.gz	C8_22_L001_R2_001.fastq.gz	SAMN46822070
C8_25	C8	2021	29836182	29529276	C8_25_L002_R1_001.fastq.gz	C8_25_L002_R2_001.fastq.gz	SAMN46822071
C8_31	C8	2021	41674178	41303098	C8_31_L001_R1_001.fastq.gz	C8_31_L001_R2_001.fastq.gz	SAMN46822072
C9_10	C9	2021	29996502	29652942	C9_10_L001_R1_001.fastq.gz	C9_10_L001_R2_001.fastq.gz	SAMN46822074
C9_12	C9	2021	7500044	7422272	C9_12_L002_R1_001.fastq.gz	C9_12_L002_R2_001.fastq.gz	SAMN46822075
C9_13	C9	2021	931192	889228	C9_13_L002_R1_001.fastq.gz	C9_13_L002_R2_001.fastq.gz	SAMN46822076
C9_17	C9	2021	16475444	16279156	C9_17_L001_R1_001.fastq.gz	C9_17_L001_R2_001.fastq.gz	SAMN46822077
C9_1	C9	2021	21162596	20927614	C9_1_L001_R1_001.fastq.gz	C9_1_L001_R2_001.fastq.gz	SAMN46822073
C9_2	C9	2021	15967572	15803280	C9_2_L001_R1_001.fastq.gz	C9_2_L001_R2_001.fastq.gz	SAMN46822078
D10_15	D10	2021	62453768	61775966	D10_15_L002_R1_001.fastq.gz	D10_15_L002_R2_001.fastq.gz	SAMN46822080
D10_16	D10	2021	76428568	75511724	D10_16_L002_R1_001.fastq.gz	D10_16_L002_R2_001.fastq.gz	SAMN46822081
D10_17	D10	2021	32878432	32620690	D10_17_L001_R1_001.fastq.gz	D10_17_L001_R2_001.fastq.gz	SAMN46822082
D10_1	D10	2021	41282878	40612058	D10_1_L001_R1_001.fastq.gz	D10_1_L001_R2_001.fastq.gz	SAMN46822079
D10_2	D10	2021	88911256	87798952	D10_2_L001_R1_001.fastq.gz	D10_2_L001_R2_001.fastq.gz	SAMN46822083
D10_8	D10	2021	34988688	34563094	D10_8_L001_R1_001.fastq.gz	D10_8_L001_R2_001.fastq.gz	SAMN46822084
D11_14	D11	2021	80301064	79619358	D11_14_L002_R1_001.fastq.gz	D11_14_L002_R2_001.fastq.gz	SAMN46822086
D11_15	D11	2021	77943120	77255856	D11_15_L002_R1_001.fastq.gz	D11_15_L002_R2_001.fastq.gz	SAMN46822087
D11_1	D11	2021	73673532	72732116	D11_1_L001_R1_001.fastq.gz	D11_1_L001_R2_001.fastq.gz	SAMN46822085
D11_2	D11	2021	104163710	102465128	D11_2_L001_R1_001.fastq.gz	D11_2_L001_R2_001.fastq.gz	SAMN46822088
D11_6	D11	2021	88963940	87111256	D11_6_L001_R1_001.fastq.gz	D11_6_L001_R2_001.fastq.gz	SAMN46822089
D11_8	D11	2021	105428600	104325812	D11_8_L001_R1_001.fastq.gz	D11_8_L001_R2_001.fastq.gz	SAMN46822090
D11_9	D11	2021	21307158	21080452	D11_9_L001_R1_001.fastq.gz	D11_9_L001_R2_001.fastq.gz	SAMN46822091
D12_1	D12	2021	60235276	59714130	D12_1_L001_R1_001.fastq.gz	D12_1_L001_R2_001.fastq.gz	SAMN46822092
D12_2	D12	2021	89724476	88732020	D12_2_L001_R1_001.fastq.gz	D12_2_L001_R2_001.fastq.gz	SAMN46822093
D12_3	D12	2021	133234202	131934416	D12_3_L001_R1_001.fastq.gz	D12_3_L001_R2_001.fastq.gz	SAMN46822094
D12_4	D12	2021	113788152	112906816	D12_4_L002_R1_001.fastq.gz	D12_4_L002_R2_001.fastq.gz	SAMN46822095
E13_1	E13	2021	75593848	74931616	E13_1_L001_R1_001.fastq.gz	E13_1_L001_R2_001.fastq.gz	SAMN46822096
E13_28	E13	2021	78723782	77984804	E13_28_L001_R1_001.fastq.gz	E13_28_L001_R2_001.fastq.gz	SAMN46822098
E13_2	E13	2021	76085126	75402332	E13_2_L001_R1_001.fastq.gz	E13_2_L001_R2_001.fastq.gz	SAMN46822097
E13_54	E13	2021	74456250	73772252	E13_54_L002_R1_001.fastq.gz	E13_54_L002_R2_001.fastq.gz	SAMN46822099
E13_55	E13	2021	67405006	66146056	E13_55_L001_R1_001.fastq.gz	E13_55_L001_R2_001.fastq.gz	SAMN46822100
E13_60	E13	2021	55234654	54678258	E13_60_L002_R1_001.fastq.gz	E13_60_L002_R2_001.fastq.gz	SAMN46822101
E14_14	E14	2021	64385228	63728968	E14_14_L001_R1_001.fastq.gz	E14_14_L001_R2_001.fastq.gz	SAMN46822103
E14_1	E14	2021	21209144	20903498	E14_1_L001_R1_001.fastq.gz	E14_1_L001_R2_001.fastq.gz	SAMN46822102
E14_28	E14	2021	68074536	67458988	E14_28_L002_R1_001.fastq.gz	E14_28_L002_R2_001.fastq.gz	SAMN46822105
E14_2	E14	2021	7183342	7071954	E14_2_L001_R1_001.fastq.gz	E14_2_L001_R2_001.fastq.gz	SAMN46822104
E14_32	E14	2021	65547902	64657340	E14_32_L001_R1_001.fastq.gz	E14_32_L001_R2_001.fastq.gz	SAMN46822106
E14_41	E14	2021	12557836	12442348	E14_41_L001_R1_001.fastq.gz	E14_41_L001_R2_001.fastq.gz	SAMN46822107
E15_17	E15	2021	19818718	19218784	E15_17_L001_R1_001.fastq.gz	E15_17_L001_R2_001.fastq.gz	SAMN46822109
E15_18	E15	2021	52316850	51830124	E15_18_L002_R1_001.fastq.gz	E15_18_L002_R2_001.fastq.gz	SAMN46822110
E15_1	E15	2021	47130222	46608126	E15_1_L001_R1_001.fastq.gz	E15_1_L001_R2_001.fastq.gz	SAMN46822108
E15_23	E15	2021	20627754	20397016	E15_23_L002_R1_001.fastq.gz	E15_23_L002_R2_001.fastq.gz	SAMN46822112
E15_2	E15	2021	61779568	60995820	E15_2_L001_R1_001.fastq.gz	E15_2_L001_R2_001.fastq.gz	SAMN46822111
E15_4	E15	2021	81734210	81109620	E15_4_L001_R1_001.fastq.gz	E15_4_L001_R2_001.fastq.gz	SAMN46822113
F16_1	F16	2021	85281242	84181450	F16_1_L001_R1_001.fastq.gz	F16_1_L001_R2_001.fastq.gz	SAMN46822114
F16_2	F16	2021	69792492	69006302	F16_2_L001_R1_001.fastq.gz	F16_2_L001_R2_001.fastq.gz	SAMN46822115
F16_4	F16	2021	91993568	90959360	F16_4_L001_R1_001.fastq.gz	F16_4_L001_R2_001.fastq.gz	SAMN46822116
F16_6	F16	2021	60926158	60433242	F16_6_L002_R1_001.fastq.gz	F16_6_L002_R2_001.fastq.gz	SAMN46822117
F16_7	F16	2021	56856664	56352952	F16_7_L002_R1_001.fastq.gz	F16_7_L002_R2_001.fastq.gz	SAMN46822118
F16_9	F16	2021	80037134	79300682	F16_9_L001_R1_001.fastq.gz	F16_9_L001_R2_001.fastq.gz	SAMN46822119
F17_12	F17	2021	53175216	52968198	F17_12_L001_R1_001.fastq.gz	F17_12_L001_R2_001.fastq.gz	SAMN46822121
F17_16	F17	2021	59061272	58456374	F17_16_L002_R1_001.fastq.gz	F17_16_L002_R2_001.fastq.gz	SAMN46822122
F17_17	F17	2021	65642976	64999246	F17_17_L002_R1_001.fastq.gz	F17_17_L002_R2_001.fastq.gz	SAMN46822123
F17_1	F17	2021	25560522	25317374	F17_1_L001_R1_001.fastq.gz	F17_1_L001_R2_001.fastq.gz	SAMN46822120
F17_2	F17	2021	74021486	73192004	F17_2_L001_R1_001.fastq.gz	F17_2_L001_R2_001.fastq.gz	SAMN46822124
F17_33	F17	2021	43783572	43369078	F17_33_L001_R1_001.fastq.gz	F17_33_L001_R2_001.fastq.gz	SAMN46822125
F17_5	F17	2021	84567138	83507640	F17_5_L001_R1_001.fastq.gz	F17_5_L001_R2_001.fastq.gz	SAMN46822126
F18_18	F18	2021	20266636	20027186	F18_18_L001_R1_001.fastq.gz	F18_18_L001_R2_001.fastq.gz	SAMN46822128
F18_19	F18	2021	69999930	69399432	F18_19_L002_R1_001.fastq.gz	F18_19_L002_R2_001.fastq.gz	SAMN46822129
F18_1	F18	2021	18105782	17773670	F18_1_L001_R1_001.fastq.gz	F18_1_L001_R2_001.fastq.gz	SAMN46822127
F18_20	F18	2021	89531418	89003530	F18_20_L002_R1_001.fastq.gz	F18_20_L002_R2_001.fastq.gz	SAMN46822131
F18_2	F18	2021	83203198	82257732	F18_2_L001_R1_001.fastq.gz	F18_2_L001_R2_001.fastq.gz	SAMN46822130
F18_8	F18	2021	83446596	82286246	F18_8_L001_R1_001.fastq.gz	F18_8_L001_R2_001.fastq.gz	SAMN46822132
G19_1	G19	2021	135687370	133477028	G19_1_L001_R1_001.fastq.gz	G19_1_L001_R2_001.fastq.gz	SAMN46822133
G19_2	G19	2021	103145746	101032948	G19_2_L001_R1_001.fastq.gz	G19_2_L001_R2_001.fastq.gz	SAMN46822134
G19_3	G19	2021	691680	652534	G19_3_L001_R1_001.fastq.gz	G19_3_L001_R2_001.fastq.gz	SAMN46822135
G19_4	G19	2021	91790424	90863752	G19_4_L002_R1_001.fastq.gz	G19_4_L002_R2_001.fastq.gz	SAMN46822136
G20_1	G20	2021	92113620	91365392	G20_1_L001_R1_001.fastq.gz	G20_1_L001_R2_001.fastq.gz	SAMN46822137
G20_20	G20	2021	72712826	71979232	G20_20_L002_R1_001.fastq.gz	G20_20_L002_R2_001.fastq.gz	SAMN46822139
G20_21	G20	2021	58972320	58426578	G20_21_L002_R1_001.fastq.gz	G20_21_L002_R2_001.fastq.gz	SAMN46822140
G20_2	G20	2021	102744034	102095102	G20_2_L001_R1_001.fastq.gz	G20_2_L001_R2_001.fastq.gz	SAMN46822138
G20_36	G20	2021	57395294	56992510	G20_36_L001_R1_001.fastq.gz	G20_36_L001_R2_001.fastq.gz	SAMN46822141
G20_6	G20	2021	59098626	58450594	G20_6_L001_R1_001.fastq.gz	G20_6_L001_R2_001.fastq.gz	SAMN46822142
G21_16	G21	2021	34161130	33850364	G21_16_L001_R1_001.fastq.gz	G21_16_L001_R2_001.fastq.gz	SAMN46822144
G21_1	G21	2021	89093962	88019266	G21_1_L001_R1_001.fastq.gz	G21_1_L001_R2_001.fastq.gz	SAMN46822143
G21_2	G21	2021	81493190	80693486	G21_2_L001_R1_001.fastq.gz	G21_2_L001_R2_001.fastq.gz	SAMN46822145
G21_5	G21	2021	41917716	41454650	G21_5_L002_R1_001.fastq.gz	G21_5_L002_R2_001.fastq.gz	SAMN46822146
G21_8	G21	2021	62544052	61650536	G21_8_L001_R1_001.fastq.gz	G21_8_L001_R2_001.fastq.gz	SAMN46822147
G21_9	G21	2021	106696394	105498822	G21_9_L002_R1_001.fastq.gz	G21_9_L002_R2_001.fastq.gz	SAMN46822148
H22_10	H22	2021	79859320	78864170	H22_10_L002_R1_001.fastq.gz	H22_10_L002_R2_001.fastq.gz	SAMN46822150
H22_12	H22	2021	103396946	101298954	H22_12_L001_R1_001.fastq.gz	H22_12_L001_R2_001.fastq.gz	SAMN46822151
H22_1	H22	2021	106598250	104671564	H22_1_L001_R1_001.fastq.gz	H22_1_L001_R2_001.fastq.gz	SAMN46822149
H22_2	H22	2021	100446456	98663548	H22_2_L001_R1_001.fastq.gz	H22_2_L001_R2_001.fastq.gz	SAMN46822152
H22_3	H22	2021	53818102	53384526	H22_3_L002_R1_001.fastq.gz	H22_3_L002_R2_001.fastq.gz	SAMN46822153
H22_5	H22	2021	77755158	76579668	H22_5_L001_R1_001.fastq.gz	H22_5_L001_R2_001.fastq.gz	SAMN46822154
H22_8	H22	2021	56788862	56377270	H22_8_L002_R1_001.fastq.gz	H22_8_L002_R2_001.fastq.gz	SAMN46822155
H22_9	H22	2021	67725316	66627554	H22_9_L002_R1_001.fastq.gz	H22_9_L002_R2_001.fastq.gz	SAMN46822156
I23_1	I23	2022	8626600	8551120	I23_1_L002_R1_001.fastq.gz	I23_1_L002_R2_001.fastq.gz	SAMN46822157
I23_2	I23	2022	33387828	33009836	I23_2_L002_R1_001.fastq.gz	I23_2_L002_R2_001.fastq.gz	SAMN46822158
I23_47	I23	2022	2625224	2591752	I23_47_L002_R1_001.fastq.gz	I23_47_L002_R2_001.fastq.gz	SAMN46822159
I23_48	I23	2022	17320632	17153662	I23_48_L002_R1_001.fastq.gz	I23_48_L002_R2_001.fastq.gz	SAMN46822160
I23_87	I23	2022	77294094	76498642	I23_87_L002_R1_001.fastq.gz	I23_87_L002_R2_001.fastq.gz	SAMN46822162
I23_8	I23	2022	70235188	69446920	I23_8_L002_R1_001.fastq.gz	I23_8_L002_R2_001.fastq.gz	SAMN46822161
I24_1	I24	2022	60392140	59620860	I24_1_L002_R1_001.fastq.gz	I24_1_L002_R2_001.fastq.gz	SAMN46822163
I24_20	I24	2022	43588034	43113060	I24_20_L002_R1_001.fastq.gz	I24_20_L002_R2_001.fastq.gz	SAMN46822165
I24_21	I24	2022	53200132	52790554	I24_21_L002_R1_001.fastq.gz	I24_21_L002_R2_001.fastq.gz	SAMN46822166
I24_22	I24	2022	57768832	56909276	I24_22_L002_R1_001.fastq.gz	I24_22_L002_R2_001.fastq.gz	SAMN46822167
I24_2	I24	2022	48811848	48402964	I24_2_L002_R1_001.fastq.gz	I24_2_L002_R2_001.fastq.gz	SAMN46822164
I24_5	I24	2022	74413152	73704446	I24_5_L002_R1_001.fastq.gz	I24_5_L002_R2_001.fastq.gz	SAMN46822168
I25_15	I25	2022	62130734	61396376	I25_15_L002_R1_001.fastq.gz	I25_15_L002_R2_001.fastq.gz	SAMN46822170
I25_16	I25	2022	52823612	52226762	I25_16_L002_R1_001.fastq.gz	I25_16_L002_R2_001.fastq.gz	SAMN46822171
I25_1	I25	2022	48017350	47427356	I25_1_L002_R1_001.fastq.gz	I25_1_L002_R2_001.fastq.gz	SAMN46822169
I25_2	I25	2022	8046460	7951038	I25_2_L002_R1_001.fastq.gz	I25_2_L002_R2_001.fastq.gz	SAMN46822172
I25_31	I25	2022	67600400	67203422	I25_31_L002_R1_001.fastq.gz	I25_31_L002_R2_001.fastq.gz	SAMN46822174
I25_3	I25	2022	61431716	61011044	I25_3_L002_R1_001.fastq.gz	I25_3_L002_R2_001.fastq.gz	SAMN46822173
J26_18	J26	2022	3115538	3080418	J26_18_L002_R1_001.fastq.gz	J26_18_L002_R2_001.fastq.gz	SAMN46822176
J26_19	J26	2022	21665870	21479126	J26_19_L002_R1_001.fastq.gz	J26_19_L002_R2_001.fastq.gz	SAMN46822177
J26_1	J26	2022	16007872	15874824	J26_1_L002_R1_001.fastq.gz	J26_1_L002_R2_001.fastq.gz	SAMN46822175
J26_21	J26	2022	72631836	71931340	J26_21_L002_R1_001.fastq.gz	J26_21_L002_R2_001.fastq.gz	SAMN46822179
J26_2	J26	2022	22888684	22594926	J26_2_L002_R1_001.fastq.gz	J26_2_L002_R2_001.fastq.gz	SAMN46822178
J26_9	J26	2022	64178982	63683878	J26_9_L002_R1_001.fastq.gz	J26_9_L002_R2_001.fastq.gz	SAMN46822180
J27_19	J27	2022	59326930	58749588	J27_19_L002_R1_001.fastq.gz	J27_19_L002_R2_001.fastq.gz	SAMN46822182
J27_1	J27	2022	8943868	8842396	J27_1_L002_R1_001.fastq.gz	J27_1_L002_R2_001.fastq.gz	SAMN46822181
J27_24	J27	2022	56328184	55811164	J27_24_L002_R1_001.fastq.gz	J27_24_L002_R2_001.fastq.gz	SAMN46822184
J27_25	J27	2022	2967102	2943910	J27_25_L002_R1_001.fastq.gz	J27_25_L002_R2_001.fastq.gz	SAMN46822185
J27_2	J27	2022	63061266	62441180	J27_2_L002_R1_001.fastq.gz	J27_2_L002_R2_001.fastq.gz	SAMN46822183
J27_37	J27	2022	41671560	41431194	J27_37_L002_R1_001.fastq.gz	J27_37_L002_R2_001.fastq.gz	SAMN46822186
J28_1	J28	2022	2688684	2660184	J28_1_L002_R1_001.fastq.gz	J28_1_L002_R2_001.fastq.gz	SAMN46822187
J28_27	J28	2022	13891344	13756832	J28_27_L002_R1_001.fastq.gz	J28_27_L002_R2_001.fastq.gz	SAMN46822189
J28_28	J28	2022	25824686	25599146	J28_28_L002_R1_001.fastq.gz	J28_28_L002_R2_001.fastq.gz	SAMN46822190
J28_2	J28	2022	20459082	20265146	J28_2_L002_R1_001.fastq.gz	J28_2_L002_R2_001.fastq.gz	SAMN46822188
J28_30	J28	2022	6580798	6529766	J28_30_L002_R1_001.fastq.gz	J28_30_L002_R2_001.fastq.gz	SAMN46822191
J28_5	J28	2022	3916728	3882298	J28_5_L002_R1_001.fastq.gz	J28_5_L002_R2_001.fastq.gz	SAMN46822192
K29_10	K29	2022	13905308	13573574	K29_10_L002_R1_001.fastq.gz	K29_10_L002_R2_001.fastq.gz	SAMN46822194
K29_11	K29	2022	509670	451024	K29_11_L002_R1_001.fastq.gz	K29_11_L002_R2_001.fastq.gz	SAMN46822195
K29_16	K29	2022	9099346	9022560	K29_16_L002_R1_001.fastq.gz	K29_16_L002_R2_001.fastq.gz	SAMN46822196
K29_1	K29	2022	54155014	53484374	K29_1_L002_R1_001.fastq.gz	K29_1_L002_R2_001.fastq.gz	SAMN46822193
K29_2	K29	2022	26642076	25487282	K29_2_L002_R1_001.fastq.gz	K29_2_L002_R2_001.fastq.gz	SAMN46822197
K29_6	K29	2022	1255338	1244598	K29_6_L002_R1_001.fastq.gz	K29_6_L002_R2_001.fastq.gz	SAMN46822198
K30_1	K30	2022	31876	30640	K30_1_L002_R1_001.fastq.gz	K30_1_L002_R2_001.fastq.gz	SAMN46822199
K30_21	K30	2022	37007042	36623254	K30_21_L002_R1_001.fastq.gz	K30_21_L002_R2_001.fastq.gz	SAMN46822201
K30_25	K30	2022	56771638	56264100	K30_25_L002_R1_001.fastq.gz	K30_25_L002_R2_001.fastq.gz	SAMN46822202
K30_26	K30	2022	57828330	57200074	K30_26_L002_R1_001.fastq.gz	K30_26_L002_R2_001.fastq.gz	SAMN46822203
K30_2	K30	2022	70086484	69282760	K30_2_L002_R1_001.fastq.gz	K30_2_L002_R2_001.fastq.gz	SAMN46822200
K30_34	K30	2022	53843504	52996900	K30_34_L002_R1_001.fastq.gz	K30_34_L002_R2_001.fastq.gz	SAMN46822204
K31_1	K31	2022	61759588	61034272	K31_1_L002_R1_001.fastq.gz	K31_1_L002_R2_001.fastq.gz	SAMN46822205
K31_26	K31	2022	57798460	57255732	K31_26_L002_R1_001.fastq.gz	K31_26_L002_R2_001.fastq.gz	SAMN46822207
K31_2	K31	2022	47153238	46543834	K31_2_L002_R1_001.fastq.gz	K31_2_L002_R2_001.fastq.gz	SAMN46822206
K31_30	K31	2022	7906104	7584210	K31_30_L002_R1_001.fastq.gz	K31_30_L002_R2_001.fastq.gz	SAMN46822208
K31_31	K31	2022	19034998	18861704	K31_31_L002_R1_001.fastq.gz	K31_31_L002_R2_001.fastq.gz	SAMN46822209
K31_53	K31	2022	66925016	66303058	K31_53_L002_R1_001.fastq.gz	K31_53_L002_R2_001.fastq.gz	SAMN46822210
L32_16	L32	2022	70283470	69564236	L32_16_L002_R1_001.fastq.gz	L32_16_L002_R2_001.fastq.gz	SAMN46822212
L32_17	L32	2022	89826280	88982032	L32_17_L002_R1_001.fastq.gz	L32_17_L002_R2_001.fastq.gz	SAMN46822213
L32_19	L32	2022	68271040	67652656	L32_19_L002_R1_001.fastq.gz	L32_19_L002_R2_001.fastq.gz	SAMN46822214
L32_1	L32	2022	64983046	64366858	L32_1_L002_R1_001.fastq.gz	L32_1_L002_R2_001.fastq.gz	SAMN46822211
L32_2	L32	2022	59698310	59272620	L32_2_L002_R1_001.fastq.gz	L32_2_L002_R2_001.fastq.gz	SAMN46822215
L32_4	L32	2022	63905372	63431554	L32_4_L002_R1_001.fastq.gz	L32_4_L002_R2_001.fastq.gz	SAMN46822216
L33_19	L33	2022	35131400	34814264	L33_19_L002_R1_001.fastq.gz	L33_19_L002_R2_001.fastq.gz	SAMN46822218
L33_1	L33	2022	49297824	48890342	L33_1_L002_R1_001.fastq.gz	L33_1_L002_R2_001.fastq.gz	SAMN46822217
L33_20	L33	2022	49018274	48551840	L33_20_L002_R1_001.fastq.gz	L33_20_L002_R2_001.fastq.gz	SAMN46822220
L33_28	L33	2022	53509672	53025080	L33_28_L002_R1_001.fastq.gz	L33_28_L002_R2_001.fastq.gz	SAMN46822221
L33_2	L33	2022	37718210	37332562	L33_2_L002_R1_001.fastq.gz	L33_2_L002_R2_001.fastq.gz	SAMN46822219
L33_8	L33	2022	75406950	74885812	L33_8_L002_R1_001.fastq.gz	L33_8_L002_R2_001.fastq.gz	SAMN46822222
L34_13	L34	2022	32833992	32453106	L34_13_L002_R1_001.fastq.gz	L34_13_L002_R2_001.fastq.gz	SAMN46822224
L34_14	L34	2022	60675230	60166860	L34_14_L002_R1_001.fastq.gz	L34_14_L002_R2_001.fastq.gz	SAMN46822225
L34_18	L34	2022	69704886	68937622	L34_18_L002_R1_001.fastq.gz	L34_18_L002_R2_001.fastq.gz	SAMN46822226
L34_1	L34	2022	57658668	57261300	L34_1_L002_R1_001.fastq.gz	L34_1_L002_R2_001.fastq.gz	SAMN46822223
L34_2	L34	2022	69920360	69349474	L34_2_L002_R1_001.fastq.gz	L34_2_L002_R2_001.fastq.gz	SAMN46822227
L34_3	L34	2022	7671290	7508532	L34_3_L002_R1_001.fastq.gz	L34_3_L002_R2_001.fastq.gz	SAMN46822228
M35_1	M35	2022	66701172	65843014	M35_1_L002_R1_001.fastq.gz	M35_1_L002_R2_001.fastq.gz	SAMN46822229
M35_2	M35	2022	76909532	76050744	M35_2_L002_R1_001.fastq.gz	M35_2_L002_R2_001.fastq.gz	SAMN46822230
M36_1	M36	2022	52989098	52248422	M36_1_L002_R1_001.fastq.gz	M36_1_L002_R2_001.fastq.gz	SAMN46822231
M36_2	M36	2022	56033464	55371082	M36_2_L002_R1_001.fastq.gz	M36_2_L002_R2_001.fastq.gz	SAMN46822232
M37_1	M37	2022	85581940	84653898	M37_1_L002_R1_001.fastq.gz	M37_1_L002_R2_001.fastq.gz	SAMN46822233
M37_2	M37	2022	21842118	21455102	M37_2_L002_R1_001.fastq.gz	M37_2_L002_R2_001.fastq.gz	SAMN46822234
M37_3	M37	2022	32034808	31717912	M37_3_L002_R1_001.fastq.gz	M37_3_L002_R2_001.fastq.gz	SAMN46822235
M37_4	M37	2022	44579806	43861402	M37_4_L002_R1_001.fastq.gz	M37_4_L002_R2_001.fastq.gz	SAMN46822236
M37_5	M37	2022	69951418	68919362	M37_5_L002_R1_001.fastq.gz	M37_5_L002_R2_001.fastq.gz	SAMN46822237
M37_6	M37	2022	2866256	2829908	M37_6_L002_R1_001.fastq.gz	M37_6_L002_R2_001.fastq.gz	SAMN46822238
NTC1 (negative control prepared during sample processing)	NTC1	NA	14796	12158	NTC1_L002_R1_001.fastq.gz	NTC1_L002_R2_001.fastq.gz	SAMN46822242
NTC2 (negative control prepared during sample processing)	NTC2	NA	23302	652	NTC2_L002_R1_001.fastq.gz	NTC2_L002_R2_001.fastq.gz	SAMN46822243
BLANK25 (negative control prepared during library prep and sequencing)	BLANK25	NA	35190	13404	BLANK25_L002_R1_001.fastq.gz	BLANK25_L002_R2_001.fastq.gz	SAMN46822239
BLANK3 (negative control prepared during library prep and sequencing)	BLANK3	NA	24790	542	BLANK3_L002_R1_001.fastq.gz	BLANK3_L002_R2_001.fastq.gz	SAMN46822240
BLANK43 (negative control prepared during library prep and sequencing)	BLANK43	NA	20306	2486	BLANK43_L002_R1_001.fastq.gz	BLANK43_L002_R2_001.fastq.gz	SAMN46822241
