# Supplementary material for: Large-scale metagenomic surveillance study expands the known diversity of RNA viruses in mosquito populations from the Amazon Basin
Source: PeerJ. 2026 Mar 11;14:e20880. doi: 10.7717/peerj.20880 (PMC12988728; doi:10.7717/peerj.20880)
Supplement: Supplemental Information 11 — Viral genomes (complete and partial) and their respective annotations as they were submitted to the GenBank. Accession numbers assigned to the sequences can be found in Table 1. Most of these sequences are not publicly available yet [file peerj-14-20880-s011.txt]

LOCUS       A3_2/780/BR2021         1162 bp    RNA     linear       11-MAR-2025
DEFINITION  RNA-dependent RNA polymerase (RdRp) gene, partial cds.
ACCESSION   A3_2/780/BR2021
VERSION
DBLINK      BioProject: PRJNA1223432
            BioSample: SAMN46822043
KEYWORDS    .
SOURCE      Jurua Jon-like virus
  ORGANISM  Jurua Jon-like virus
            Unclassified.
REFERENCE   1  (bases 1 to 1162)
  AUTHORS   Fuques,E., Massey,A.L., Qureshi,F.I., Campos-Silva,J.V., Ferreira
            da Silva,D.J., Peres,C., Levi,T. and Vega Thurber,R.L.
  TITLE     Large-scale metagenomic surveillance study expands the known
            diversity of RNA viruses in mosquito populations from the Amazon
            Basin
  JOURNAL   unpublished
REFERENCE   2  (bases 1 to 1162)
  AUTHORS   Fuques,E.
  TITLE     Direct Submission
  JOURNAL   Submitted (10-MAR-2025) Ecology, Evolution, and Marine Biology,
            University of California, Santa Barbara, UCSB Marine Science
            Institute, Santa Barbara, California 93117, United States
COMMENT     Bankit Comment: ALT EMAIL:eddiefuques-villalba@ucsb.edu
            Bankit Comment: TOTAL # OF SEQS:1.
FEATURES             Location/Qualifiers
     source          1..1162
                     /organism="Jurua Jon-like virus"
                     /mol_type="genomic RNA"
                     /strain="A3_2/780/BR2021"
                     /isolation_source="Mosquito pool"
                     /country="Brazil"
                     /collection_date="2021"
     gene            <1..>1162
                     /gene="RdRp"
     CDS             <1..>1162
                     /gene="RdRp"
                     /codon_start=2
                     /product="RNA-dependent RNA polymerase"
                     /translation="GRVAELKKDLAKVKTGKSISALLAGIQALEKHIIANNTAECRSI
                     KVALNNQNRTSYYNTSSKEQRGKGRQIASADFYTKNGNHLIEETYKKLSENDESNLLR
                     QGTNRASSISKTCEKTINEAITKGYKHFYYFVEDQSKWSESDNIRKMQKMVECDMGIP
                     MGLKIVLIKELEKFNTRLVFSNKPLGDQPLRVIKPEYKKYIKANGAILAIIGWMQGML
                     NFTSTDCAKRCMLWAVETFNKYYGYYREDDSSGDIIVKSSLNSDDSFHAVAGPTKRKI
                     MDFRDYLFFAKRYFCMKLNTKKSYVSRNFGEMIQLYVDGNSVLNIWMKSMFSGFGNIM
                     GISYEKDMMHAVSLCNSLLRQGADEMNIRVWWLVAKKHILKIYNMNKGAINDM"
BASE COUNT      446 a    167 c    274 g    275 t
ORIGIN      
        1 ggggagggta gctgaattga agaaggactt agctaaagta aagacaggga agagcataag
       61 tgcactgttg gccgggattc aagcactgga aaaacatata atagcaaaca acacagcgga
      121 atgcaggtca ataaaagtgg cattgaacaa tcaaaacaga acaagctatt acaacacaag
      181 cagtaaagaa cagagaggta aaggaaggca aatagcatca gctgactttt acacaaaaaa
      241 tgggaaccat ttgattgaag agacatacaa gaagttgtca gaaaatgacg agtcaaactt
      301 actcagacag ggcacaaacc gggctagctc tataagcaaa acatgcgaaa aaactataaa
      361 tgaagcaata acaaaaggtt acaagcattt ttattatttt gttgaagatc agtcaaaatg
      421 gtcggaatcg gacaacataa ggaaaatgca gaaaatggtt gagtgtgaca tggggattcc
      481 aatgggcttg aaaatagttt tgataaagga actggaaaag ttcaacacta ggttagtgtt
      541 tagcaacaaa ccactgggag accagccatt aagagttata aaaccagaat acaaaaaata
      601 cataaaagca aatggtgcca tattggcaat aatagggtgg atgcaaggga tgttgaactt
      661 cacttcaaca gactgtgcaa aaagatgcat gctgtgggcc gtagaaacat tcaacaagta
      721 ttatggatat tacagagagg atgatagcag tggtgacatc atagtaaaga gttcattgaa
      781 cagtgatgat tctttccacg cagttgcagg gccaacaaaa aggaaaataa tggattttag
      841 ggactatctg ttttttgcaa aacgttattt ctgcatgaag ctgaacacaa agaaatcgta
      901 tgtaagtaga aactttggtg aaatgataca gttgtacgtt gatgggaaca gtgtcttgaa
      961 tatatggatg aaatctatgt tttcaggttt tggaaacatt atggggatat catatgaaaa
     1021 ggacatgatg catgccgttt cattgtgcaa ttcactgctt agacagggtg cggatgaaat
     1081 gaacataaga gtttggtggt tggttgcaaa gaaacacatc ttgaagattt acaacatgaa
     1141 taaaggcgcc ataaatgaca tg
//
LOCUS       B6_22/775/BR2021        1152 bp    RNA     linear   VRL 12-MAR-2025
DEFINITION  RNA-dependent RNA polymerase (RdRp) gene, partial cds.
ACCESSION   B6_22/775/BR2021
VERSION
DBLINK      BioProject: PRJNA1223432
            BioSample: SAMN46822059
KEYWORDS    .
SOURCE      Anopheles triannulatus orthophasmavirus
  ORGANISM  Anopheles triannulatus orthophasmavirus
            Viruses; Riboviria; Orthornavirae; Negarnaviricota;
            Polyploviricotina; Ellioviricetes; Bunyavirales; Phasmaviridae;
            Orthophasmavirus; Orthophasmavirus anophelae.
REFERENCE   1  (bases 1 to 1152)
  AUTHORS   Fuques,E., Massey,A.L., Qureshi,F.I., Campos-Silva,J.V., Ferreira
            da Silva,D.J., Peres,C., Levi,T. and Vega Thurber,R.L.
  TITLE     Large-scale metagenomic surveillance study expands the known
            diversity of RNA viruses in mosquito populations from the Amazon
            Basin
  JOURNAL   unpublished
REFERENCE   2  (bases 1 to 1152)
  AUTHORS   Fuques,E.
  TITLE     Direct Submission
  JOURNAL   Submitted (12-MAR-2025) Ecology, Evolution, and Marine Biology,
            University of California, Santa Barbara, UCSB Marine Science
            Institute, Santa Barbara, California 93117, United States
COMMENT     Bankit Comment: ALT EMAIL:eddiefuques-villalba@ucsb.edu
            Bankit Comment: TOTAL # OF SEQS:1
            
            ##Assembly-Data-START##
            Assembly Method       :: rnaSPAdes v. 3.15.3
            Sequencing Technology :: Illumina
            ##Assembly-Data-END##
FEATURES             Location/Qualifiers
     source          1..1152
                     /organism="Anopheles triannulatus orthophasmavirus"
                     /mol_type="genomic RNA"
                     /strain="B6_22/775/BR2021"
                     /isolation_source="Mosquito pool"
                     /db_xref="taxon:2546222"
                     /country="Brazil"
                     /collection_date="2021"
                     /note="Viruses; Riboviria; Orthornavirae; Negarnaviricota;
                     Polyploviricotina; Ellioviricetes; Bunyavirales;
                     Phasmaviridae; Orthophasmavirus; Orthophasmavirus
                     anophelae."
     gene            <1..>1152
                     /gene="RdRp"
     CDS             <1..>1152
                     /gene="RdRp"
                     /codon_start=1
                     /product="RNA-dependent RNA polymerase"
                     /translation="GYDTPILPDVPLELGSIIKDLTYNPKRSELELMEMIKNETDNKM
                     MDGYFSRNIEDSIYEIDELISKSGSNNHISPKSTLKVVDNSHTNVNKTDLDLLEDYLS
                     DIFLGDDSNERDLLMHLLPNSKQISLMKRGAGKKYASKDYKYDNEMKEFKVYGKYQYK
                     MSSDLHTPLVENYKAQIIKGKKEKNGKKAPLCINLSDIESFHSFINHSINYYGSLSNK
                     PPVLDDTWEAATKFEHDTTTHEREAYRYACSTNGAQLCNSMALLYDRLTHLSTSLSTK
                     DNIFIPPNGSFIAIIPHNHAPVTSKNVDVPFIFITRCNKAENLSHIESEYSFNGNNYT
                     YFVSKLCRMNIDKIQNWSNAAYKLIATSTYLLTKCSSMSYRKEKVIGTLT"
BASE COUNT      421 a    178 c    214 g    339 t
ORIGIN      
        1 ggttatgaca ccccaatact tccagatgtt ccattagagt tggggtctat aattaaagac
       61 ttaacatata atcctaaaag atcagaactt gaattgatgg agatgattaa gaatgagact
      121 gataataaaa tgatggatgg gtacttctct agaaacattg aagatagtat atatgagata
      181 gatgagctta taagtaaaag tggttctaac aaccatataa gccccaaaag tacactcaaa
      241 gttgtggata attcgcatac aaatgttaat aagactgatc ttgacttact agaagattac
      301 ctcagtgata tatttctagg tgatgactca aatgaaagag accttttaat gcatctgttg
      361 cccaattcaa agcaaatttc acttatgaag aggggtgcgg gtaagaagta tgctagcaag
      421 gattacaagt atgataatga gatgaaggag tttaaagttt atggcaagta tcagtacaag
      481 atgtcatctg atcttcacac accattagtt gaaaactata aggctcagat aattaaaggg
      541 aaaaaagaaa agaatggtaa aaaggcacct ttgtgtataa acttatctga tatagaaagt
      601 tttcacagct ttataaacca ttctataaat tactatggat cactttctaa taagccacca
      661 gttttggatg atacatggga agctgcaact aagtttgagc atgatacaac tacacatgaa
      721 agggaagctt ataggtatgc atgtagtact aatggtgctc aattatgcaa ttctatggca
      781 ctactatatg acaggttgac acacttgagt acatctctaa gtaccaaaga taacatattc
      841 atccctccta atgggtcatt catagcaata ataccacata accatgcccc tgtaacttct
      901 aagaatgttg atgtcccttt tatattcata actagatgta ataaggctga gaacttatca
      961 catattgagt cagaatatag tttcaatggg aataactaca cctattttgt gtcaaaatta
     1021 tgtcgtatga atatagacaa aatacaaaat tggtcaaatg ctgcttataa gctgatagca
     1081 acaagcacgt atttattgac taagtgtagt tcaatgagtt acaggaagga aaaggtcatt
     1141 ggtactttga cc
//
LOCUS       J27_25/5/BR2022         1218 bp    RNA     linear       12-MAR-2025
DEFINITION  RNA-dependent RNA polymerase (RdRp) gene, partial cds.
ACCESSION   J27_25/5/BR2022
VERSION
DBLINK      BioProject: PRJNA1223432
            BioSample: SAMN46822185
KEYWORDS    .
SOURCE      Jurua orthophasmavirus
  ORGANISM  Jurua orthophasmavirus
            Unclassified.
REFERENCE   1  (bases 1 to 1218)
  AUTHORS   Fuques,E., Massey,A.L., Qureshi,F.I., Campos-Silva,J.V., Ferreira
            da Silva,D.J., Levi,T., Peres,C. and Vega Thurber,R.L.
  TITLE     Large-scale metagenomic surveillance study expands the known
            diversity of RNA viruses in mosquito populations from the Amazon
            Basin
  JOURNAL   unpublished
REFERENCE   2  (bases 1 to 1218)
  AUTHORS   Fuques,E.
  TITLE     Direct Submission
  JOURNAL   Submitted (12-MAR-2025) Ecology, Evolution, and Marine Biology,
            University of California, Santa Barbara, UCSB Marine Science
            Institute, Santa Barbara, California 93117, United States
COMMENT     Bankit Comment: ALT EMAIL:eddiefuques-villalba@ucsb.edu
            Bankit Comment: TOTAL # OF SEQS:1
            
            ##Assembly-Data-START##
            Assembly Method       :: rnaSPAdes v. 3.15.3
            Sequencing Technology :: Illumina
            ##Assembly-Data-END##
FEATURES             Location/Qualifiers
     source          1..1218
                     /organism="Jurua orthophasmavirus"
                     /mol_type="genomic RNA"
                     /strain="J27_25/5/BR2022"
                     /isolation_source="Mosquito pool"
                     /country="Brazil"
                     /collection_date="2022"
                     /note="Viruses; Riboviria; Orthornavirae; Negarnaviricota;
                     Polyploviricotina; Ellioviricetes; Bunyavirales;
                     Phasmaviridae; Orthophasmavirus; Jurua orthophasmavirus."
     gene            <1..>1218
                     /gene="RdRp"
     CDS             <1..>1218
                     /gene="RdRp"
                     /codon_start=2
                     /product="RNA-dependent RNA polymerase"
                     /translation="VINGLIGRDHLIKRMPIGVTQSESLSKYIVRESHSLGVSAIIGW
                     PQGMLNFISTNVHCAADLWITKAYNKSYPDRKVYTKGLVHSDDSWVVVCCNSVDDFER
                     FTIFRMLAKKMFCLKLNEKKLWGSRYLGELVSNYNLNGNVHLSVGKMLANSFGNLSFQ
                     NWPVDVNNQVSSLQQCYRNGASLGVIIMLSTLLKQQMINTYNVKGHQLENISVLPIEM
                     GGYPDCSAFELAVSGVACYYKRLLDICKEKPKSITSNCIQQCLEWSIKKYMMSENIMN
                     GDDKHAKRRRFYEAVKSEGDIIFDDDDFVNLSIPSRGNIFSAIMHIMPKSRKLSKTLA
                     YIKSLRDEFPSNGLELIVTKPLTLAESIGHLCAQTTSMVYELAADKYNSCNRRMAISQ
                     TLQSTGKVVKIND"
BASE COUNT      407 a    184 c    282 g    345 t
ORIGIN      
        1 agtaatcaat gggttaatag gccgtgatca tcttatcaaa aggatgccaa taggtgtaac
       61 tcagtcagaa tcattaagta agtacatagt tagagaaagc catagcctag gtgtttctgc
      121 aattataggc tggccacaag ggatgcttaa tttcatttcc acaaatgtac attgtgcagc
      181 agacttatgg ataactaagg cttataataa gtcttaccca gaccggaaag tttacacaaa
      241 aggtctggta cattctgatg attcatgggt ggttgtctgt tgtaattcag tggatgactt
      301 tgagaggttt acgatattca gaatgctggc aaagaagatg ttttgcttaa agttgaatga
      361 gaagaaattg tgggggagta ggtacctagg agaacttgtt tcaaactata accttaatgg
      421 caatgtgcat ctatcagttg gcaaaatgct tgctaatagc ttcggtaacc taagtttcca
      481 aaattggcca gttgatgtga acaatcaagt ttcatcacta caacagtgct atagaaatgg
      541 ggctagcctt ggcgtgatca taatgctatc tacattatta aagcaacaaa tgataaatac
      601 atataatgtg aaaggccatc aattagagaa cataagtgtg ttgccaattg agatgggtgg
      661 ttaccctgat tgctctgcat ttgagttagc agtgtctggg gttgcatgct actacaaaag
      721 gttattggat atatgcaaag agaaacctaa gtcaataacc agtaactgca tccagcaatg
      781 tttggagtgg tcaatcaaaa agtatatgat gtcagaaaac ataatgaatg gtgatgacaa
      841 gcatgcgaag aggcgtaggt tttatgaggc ggtcaagagt gaaggagata ttatctttga
      901 tgatgatgat tttgtcaacc tatctatacc aagtagaggg aatatattta gtgctataat
      961 gcacataatg ccaaagtctc gtaagctgtc taaaacattg gcatatatta aaagcttacg
     1021 agatgagttc ccgagtaatg gtcttgagtt gattgtaaca aaaccattaa cattggctga
     1081 gagtataggg cacttatgtg cacagacaac tagtatggtt tatgaactgg cagcagataa
     1141 gtataactca tgtaacaggc ggatggcaat aagtcaaaca cttcagtcaa cagggaaagt
     1201 ggtgaagata aatgacag
//
LOCUS       B5_77/9/BR2021_L        3378 bp    RNA     linear   VRL 12-MAR-2025
DEFINITION  Coredo virus segment L partial sequence.
ACCESSION   B5_77/9/BR2021_L
VERSION
DBLINK      BioProject: PRJNA1223432
            BioSample: SAMN46822056
KEYWORDS    .
SOURCE      Coredo virus
  ORGANISM  Coredo virus
            Viruses; Riboviria; Orthornavirae; Negarnaviricota;
            Polyploviricotina; Ellioviricetes; Bunyavirales; Phasmaviridae;
            Orthophasmavirus; Orthophasmavirus coredoense.
REFERENCE   1  (bases 1 to 3378)
  AUTHORS   Fuques,E., Massey,A.L., Qureshi,F.I., Campos-Silva,J.V., Ferreira
            da Silva,D.J., Peres,C., Levi,T. and Vega Thurber,R.L.
  TITLE     Large-scale metagenomic surveillance study expands the known
            diversity of RNA viruses in mosquito populations from the Amazon
            Basin
  JOURNAL   unpublished
REFERENCE   2  (bases 1 to 3378)
  AUTHORS   Fuques,E.
  TITLE     Direct Submission
  JOURNAL   Submitted (12-MAR-2025) Ecology, Evolution, and Marine Biology,
            University of California, Santa Barbara, UCSB Marine Science
            Institute, Santa Barbara, California 93117, United States
COMMENT     Bankit Comment: ALT EMAIL:eddiefuques-villalba@ucsb.edu
            Bankit Comment: TOTAL # OF SEQS:2
            
            ##Assembly-Data-START##
            Assembly Method       :: rnaSPAdes v. 3.15.3
            Sequencing Technology :: Illumina
            ##Assembly-Data-END##
FEATURES             Location/Qualifiers
     source          1..3378
                     /organism="Coredo virus"
                     /mol_type="genomic RNA"
                     /strain="B5_77/9/BR2021"
                     /isolation_source="Mosquito pool"
                     /db_xref="taxon:2689366"
                     /segment="L"
                     /country="Brazil"
                     /collection_date="2021"
                     /note="Viruses; Riboviria; Orthornavirae; Negarnaviricota;
                     Polyploviricotina; Ellioviricetes; Bunyavirales;
                     Phasmaviridae; Orthophasmavirus; Orthophasmavirus
                     coredoense."
     gene            202..>3378
                     /gene="RdRp"
     CDS             202..>3378
                     /gene="RdRp"
                     /codon_start=1
                     /product="RNA-dependent RNA-Polymerase"
                     /translation="MIEPEALAEQLIARVGRAERPEAQIQRTLIERINLLPNKVGTPY
                     VVIKTTGNILREPVLTVEQAVSNYCNVRNARHDLWYTKIHDSRFQRWNTGGLETNFGN
                     FMDNVLEFRNYDTSYNTMTPDFLMVCDNDVLIGDVAVTSTYRMTKQKKHEKYMPLKDI
                     LSETDRQVHHVDFILKEDMSNFLQEIRKFVQKGVIPNNVNFTDEIAYSMIATELMLAI
                     KDMCENRHSFNICLETGKMPSTKINYSVLSDMLHKEVIDTPLDKYIPHNREEKLFDII
                     KEEVERVGGANYFDQSMDGVDDAFKTVINNNMDKEQMSPKSTLKVVDNSQDYNDKVAH
                     ELIEDYIKDLAQSDDDDVKYYILDLLPTLEQLSLMKRIKDEKLNNKHVRDDPDMKRAR
                     VGGEYQYKRRTAGSNPLTQILEIKLRKGKINHNEKKTPRVIDMSRIDSYAEDINRSIA
                     YYGSATNKPPFLDDSWDSYNKLEADNTIDEKEVYDYCRKTNGAQLCNSLSALYNRITH
                     MGVKMGTYDNIFIPPNGSFICIMPKNHAPVTHRTCDMPFIFITRSPVKKPLNHVEDQN
                     RFSNKKYIYYVSKLSRLNVAKISCWDNAGHRLVASASYIISKCPALANDKSKVVGLLS
                     YLIIDVHQKISEYLDLLKYISFMPFADLHVLPKLILDKCDLLMKTKMDAWMFRQIRMY
                     IKELSILDKLKARKPIMKMQNGVVLQDSLGITMELPSFFNLNVRHVDPTDFIEEIGII
                     FASRPKHLYGSQFLDESTTKTAEWDVEYDKEVGTHGGWCTTGIGTTPYPFDAKFAFHA
                     DAIYFATQLLEKNIDGTESKIESHLFNGPYGNFLHTNCSLRGCTKEKKDRTNQSDMHT
                     TSIDACLKLYKELEYKDDSCRTITIGQKFCVSKDVMEFSMSEKDQRGGGRPIATPTLG
                     AKAALMLIEKPEASIGTFTPNNILVAGKSKIKEQHQTYTTAISHGASLGLKNVYQLTE
                     DQSKYSENDNPRKYEIYLRSSELLKKDIRKLQLVALRKLYNRHHLVHRIPKNIEASGA
                     LSAKVVSDNWTRGVKASIGWPQGMLNNIS"
BASE COUNT     1237 a    573 c    687 g    881 t
ORIGIN      
        1 tcgcagaggg acaaggatta ttaccaacta taacaagtaa aaggaaacga actttgtata
       61 gagcgcactt catcttgaca gcaaagaagg actaattgta cgtatagcca aagagtaaat
      121 ctttaaatta attaattact tttataccta ccattgtgca catttataga actattcatt
      181 gacaagatgg aagaaaatat tatgatagaa ccagaagcac tggcagaaca actaattgca
      241 cgtgtcggca gagcagaaag gcctgaggcc cagatacaaa ggaccttgat agaacgaatt
      301 aatctattgc ctaataaagt gggaacgcca tatgtagtca ttaaaacaac tggcaacatt
      361 ctaagggaac cagtactgac agttgagcaa gctgtttcca actactgcaa tgttagaaat
      421 gctagacatg acttatggta caccaagata catgattcaa gatttcaaag atggaacaca
      481 ggtgggttag aaacaaactt tggtaacttc atggataatg tgttggagtt tagaaattat
      541 gatacaagct acaataccat gacccctgat tttctaatgg tatgcgataa tgatgtattg
      601 ataggggatg tggcagtaac cagcacttac aggatgacaa aacagaagaa acatgaaaag
      661 tacatgccat taaaggacat tttatcagag acagacaggc aggttcacca tgtagatttt
      721 atactaaaag aggacatgtc caattttcta caagaaatta ggaagtttgt ccagaaagga
      781 gttataccta acaatgtgaa tttcacagat gaaattgcat acagcatgat tgctactgaa
      841 cttatgttag caatcaagga catgtgtgaa aatagacatt cttttaatat atgtttggaa
      901 acaggtaaga tgccatctac taaaattaat tactcagtct taagtgatat gctccataag
      961 gaggtgatag acaccccttt agacaaatat ataccacata atagggaaga aaaactattt
     1021 gacataatca aggaggaagt agaaagggtt ggtggtgcca attactttga ccaatcgatg
     1081 gatggtgttg atgatgcatt caaaactgta ataaacaata atatggacaa agagcagatg
     1141 agccctaaat caacacttaa ggttgtggac aatagccagg attacaatga caaagtggct
     1201 cacgaattaa ttgaggatta tatcaaagac ttagcccaat ccgatgatga tgatgttaaa
     1261 tactatattc tagacttatt gccgacacta gaacagctat ctttgatgaa aagaattaaa
     1321 gatgaaaagt tgaataataa acatgttagg gatgatccgg acatgaaaag ggccagagtt
     1381 ggaggtgaat accaatacaa aagaagaaca gctgggtcaa atcctttaac tcagatctta
     1441 gagattaagt taaggaaagg aaagataaac cacaatgaaa agaagacgcc aagggttatt
     1501 gacatgagtc gcatagatag ttatgcagag gacataaaca ggtctatagc atactatggc
     1561 agtgcaacta ataagccacc attccttgat gatagctggg acagttacaa taagcttgag
     1621 gctgataata caattgacga gaaggaagtg tatgattatt gtaggaagac aaatggtgct
     1681 caattatgca actctcttag tgcgttgtat aataggatca cacatatggg tgtcaaaatg
     1741 ggtacatatg ataatatatt tataccacct aatggctcct tcatatgcat tatgccaaag
     1801 aatcatgcac ctgtgactca taggacatgt gatatgccct ttatattcat aactagatca
     1861 cctgttaaaa aaccactaaa tcatgttgaa gaccaaaaca gattctctaa caaaaaatat
     1921 atctattatg taagcaagct gagcagatta aatgtagcaa agatttcttg ttgggacaat
     1981 gcaggccata gactagttgc cagtgcatct tacataatat caaaatgtcc cgcattagct
     2041 aatgataaga gtaaggtagt tggtctgcta tcctatctca taatagatgt ccaccaaaag
     2101 atatctgaat accttgacct actaaaatat atatcattca tgccctttgc agatcttcat
     2161 gtactcccta agttgatact tgacaagtgt gatttattga tgaagactaa aatggatgca
     2221 tggatgttca ggcagatccg tatgtacatc aaagaattgt caatattgga caagcttaag
     2281 gctagaaagc caataatgaa aatgcagaat ggtgtggtcc tgcaagatag cctaggtata
     2341 actatggagt tgccaagctt ctttaacctt aatgttaggc atgtcgaccc tacagacttt
     2401 atagaagaaa ttggcatcat ctttgcatca agaccaaaac acttatatgg gtcccaattc
     2461 ctggatgaat ccaccactaa aactgcagag tgggatgtgg aatatgacaa agaggtcggc
     2521 acccatggag ggtggtgtac aactgggatt ggcaccacac catacccctt tgatgctaaa
     2581 tttgcctttc atgctgatgc catatatttt gcgacacaat tgctggaaaa aaatatagat
     2641 gggacagaat caaagataga atcgcaccta ttcaatgggc cttatggaaa cttcttgcac
     2701 actaattgtt ccctgagagg atgcactaaa gaaaagaagg acagaacaaa ccaaagtgac
     2761 atgcacacaa cttctattga tgcatgccta aagctttaca aggagttgga atacaaggat
     2821 gatagttgca gaactataac cataggccag aaattttgtg tttcaaagga tgtaatggag
     2881 ttctccatgt ctgaaaagga ccagagagga ggtggtaggc ctattgctac acctacacta
     2941 ggtgccaaag cagctctaat gctgatagag aaacctgaag catcaattgg tacattcaca
     3001 ccaaataaca tattagttgc tgggaaaagc aaaataaaag agcaacacca aacatacaca
     3061 acagcaatat cccatggtgc ttcattagga cttaaaaatg tctatcaact aacagaagat
     3121 cagagtaaat attcagaaaa tgataatcct agaaaatatg aaatatatct gaggtcaagt
     3181 gaactgttaa agaaagacat tagaaaactt cagttggtgg ccttaaggaa gttatataat
     3241 aggcaccatc tagttcatag aataccaaaa aacatagaag catcaggtgc tctaagtgct
     3301 aaagtggtgt cagataattg gactcgtggt gtcaaagctt caattggatg gcctcaaggg
     3361 atgctgaata atatttca
//
LOCUS       E15_1/19/BR2021_L       3066 bp    RNA     linear   VRL 12-MAR-2025
DEFINITION  Coredo virus segment L partial sequence.
ACCESSION   E15_1/19/BR2021_L
VERSION
DBLINK      BioProject: PRJNA1223432
            BioSample: SAMN46822108
KEYWORDS    .
SOURCE      Coredo virus
  ORGANISM  Coredo virus
            Viruses; Riboviria; Orthornavirae; Negarnaviricota;
            Polyploviricotina; Ellioviricetes; Bunyavirales; Phasmaviridae;
            Orthophasmavirus; Orthophasmavirus coredoense.
REFERENCE   1  (bases 1 to 3066)
  AUTHORS   Fuques,E., Massey,A.L., Qureshi,F.I., Campos-Silva,J.V., Ferreira
            da Silva,D.J., Peres,C., Levi,T. and Vega Thurber,R.L.
  TITLE     Large-scale metagenomic surveillance study expands the known
            diversity of RNA viruses in mosquito populations from the Amazon
            Basin
  JOURNAL   unpublished
REFERENCE   2  (bases 1 to 3066)
  AUTHORS   Fuques,E.
  TITLE     Direct Submission
  JOURNAL   Submitted (12-MAR-2025) Ecology, Evolution, and Marine Biology,
            University of California, Santa Barbara, UCSB Marine Science
            Institute, Santa Barbara, California 93117, United States
COMMENT     Bankit Comment: ALT EMAIL:eddiefuques-villalba@ucsb.edu
            Bankit Comment: TOTAL # OF SEQS:2
            
            ##Assembly-Data-START##
            Assembly Method       :: rnaSPAdes v. 3.15.3
            Sequencing Technology :: Illumina
            ##Assembly-Data-END##
FEATURES             Location/Qualifiers
     source          1..3066
                     /organism="Coredo virus"
                     /mol_type="genomic RNA"
                     /strain="E15_1/19/BR2021"
                     /isolation_source="Mosquito pool"
                     /db_xref="taxon:2689366"
                     /segment="L"
                     /country="Brazil"
                     /collection_date="2021"
                     /note="Viruses; Riboviria; Orthornavirae; Negarnaviricota;
                     Polyploviricotina; Ellioviricetes; Bunyavirales;
                     Phasmaviridae; Orthophasmavirus; Orthophasmavirus
                     coredoense."
     gene            151..>3066
                     /gene="RdRp"
     CDS             151..>3066
                     /gene="RdRp"
                     /codon_start=1
                     /product="RNA-dependent RNA-Polymerase"
                     /translation="MSTLLKLSIGKMEENIMIAPEALAEQLIARVGRAERPEAQIQRT
                     LMERIDLLPNKVGTPYVVIKTTGNILREPVLTVEQAVSNYCNVRNARHDLWYTKIHDS
                     RFQRWDTGGLETNFGNFMDNVLEFRNYDTSYNTMTPDFLMVSGNDVLIGDVAVTSTYR
                     TTKQKKHEKYMPLKDILSETDRQVHHVDFILKEDMSNFLQEIRKFVQKGVIPNNVNFT
                     DEIAYSMIATELMLAIKDMCENRHSFNICLETGKIPSTKIDYSILSDMLHKEVIDTPL
                     DKYIPHNREEELFDIIREEVERVGGANYFDQSMNGVDDAFKTVINNNMDKEQMSPKST
                     LKVVDNSQDYNDKVAHELIEDYIKDLAKSDDDDVKYYILDLLPTLEQLSLMKRIKDEK
                     LNNKYIRDDPDLKRARVGGEYQYKRRTAGSNPLTQMLEIKLRKGKMNHNEKKTPRVID
                     MSRIDSYAEDINRSIAYYGSATNKPPFLDDSWDSYNKLEDDNTIEEKEVYDYCRKTNG
                     AQLCNSLSALYNRITHMGVKMGTYDNIFIPPNGSFICIMPKNHAPVTHRTCDMPFIFI
                     TRSPIKKPLNHVEDQNRFSNKKYIYYVSKLSRLNVAKISCWDNAGHRLVASASYIISK
                     CPALANDKAKVVGLLSYLIIDVHQKISEYLDLLKYISFMPFADLHVLPKLILDKCDLL
                     MKTKMDAWMFRQIRMYIKELSILDKLKARKPIMKMQNGVVLQESLGITMELPSFFNLN
                     VRHVDPTDFIEEIGIIFASRPKHLYGSQFLDESTTKTAEWDVEYDKEVDTHGGWCTTG
                     IGTTPYPFDAKFAFHADAIYFATQLLEKNIDGTESKIESHLFNGPYGNFLHTNCSLRG
                     CTKEKKDRTNQSDMHTTSIDACLKLYKELEYKDDSCRTITIGQKFCVSKDVMEFSMSE
                     KDQRGGGRPIATPTLGAKAALMLIEKPEASIGTFTPNNILVAGKSKIKEQHQTYTTAI
                     "
BASE COUNT     1124 a    518 c    632 g    792 t
ORIGIN      
        1 agcagaggga caaggattat taccaactat aacaagtaaa aggaaacgaa ctttgtacag
       61 agtgcacttc attttgatag caaagaggga ctaatttaac gtatagccaa agagtaattt
      121 ttaaattaat tgcttaccct atacctacag ttgagcacac ttctaaaact atctattggc
      181 aaaatggaag agaatatcat gatagcacca gaagcactgg cagaacaact aattgcacgt
      241 gtgggcagag cagaaaggcc tgaggcccag atacaaagga ccttgatgga acgaattgat
      301 ttactgccta ataaagtggg gacaccatat gtagtcatta aaacaactgg caacatccta
      361 agggaaccag tactgacagt agagcaagca gtttctaact actgtaatgt aagaaatgct
      421 agacatgact tatggtacac taagatacat gattcaagat ttcaaagatg ggacacaggt
      481 ggtttagaaa caaactttgg taactttatg gataatgtgt tggagtttag aaattacgat
      541 acaagctaca acactatgac ccctgatttt ctaatggtca gtggtaatga tgtattaata
      601 ggggatgtgg cagtaactag cacttacagg acaactaaac agaagaaaca tgaaaaatac
      661 atgccattaa aggacatctt atctgagaca gacaggcaag tccatcatgt agattttata
      721 ctaaaagagg acatgtccaa tttcctacaa gaaattagga agtttgtcca gaaaggagtt
      781 atacctaaca atgtgaattt cacagatgaa attgcataca gcatgattgc tactgagctt
      841 atgttagcaa tcaaagatat gtgtgaaaat aggcattctt tcaatatatg tttggaaaca
      901 ggtaagatac catctactaa aattgattac tcaatcttaa gtgacatgct ccataaggag
      961 gtgattgaca ccccgttaga caaatatata ccacataata gggaagaaga actatttgat
     1021 ataatcagag aagaagtaga aagggttggt ggtgccaatt actttgacca gtcaatgaat
     1081 ggtgtagatg atgcattcaa aactgtaata aacaataata tggacaaaga gcagatgagc
     1141 cctaaatcaa cacttaaggt tgtggataat agccaagatt ataatgacaa agtggcccac
     1201 gaattgatag aggattatat caaagacttg gccaaatctg atgatgatga tgttaaatac
     1261 tatattctag acttattacc gacacttgaa cagctatcgt tgatgaaaag aattaaagat
     1321 gaaaagttga ataacaaata tattagagat gacccggacc tgaagagggc tagagttgga
     1381 ggtgaatacc aatacaaaag aaggacagct gggtcaaacc ctttgacaca gatgttagag
     1441 attaagttaa ggaagggaaa gatgaaccat aatgaaaaga agacgccaag ggttattgac
     1501 atgagccgta tagatagtta tgcagaggac ataaacaggt ctatagcata ctatggcagt
     1561 gcaactaata agccaccatt cctcgatgat agctgggaca gttacaataa acttgaagat
     1621 gataatacaa ttgaagagaa ggaagtgtat gattattgta gaaagacaaa tggtgctcaa
     1681 ttatgcaact ctctaagtgc gttgtataat aggatcacac acatgggtgt caaaatgggc
     1741 acatatgata atatatttat accacctaat ggctcattta tatgcattat gccaaagaat
     1801 catgcaccag tgactcatag gacatgtgat atgcctttta tattcataac tagatcacct
     1861 ataaaaaaac cactaaatca tgttgaggac caaaacaggt tctctaacaa aaaatatatc
     1921 tattatgtaa gcaagttgag cagattaaat gtagcaaaga tttcatgttg ggacaatgca
     1981 ggccatagac tagttgccag tgcatcttac ataatatcaa aatgtccagc attagctaat
     2041 gacaaggcta aggtagttgg tttgctatct tacctcataa tagatgtcca ccaaaagata
     2101 tctgaatacc ttgacctact gaaatatata tcattcatgc cctttgcaga tctccatgta
     2161 cttcctaagt tgatacttga caagtgtgac ttattgatga agactaaaat ggatgcatgg
     2221 atgttcaggc agattcgtat gtacatcaaa gaattatcta tattggacaa gcttaaggct
     2281 agaaaaccaa taatgaaaat gcagaatggt gtggtcctac aagaaagcct aggtataact
     2341 atggagttac caagcttctt taaccttaat gttaggcatg tcgacccaac agactttata
     2401 gaagaaattg gcatcatctt tgcatcaaga ccaaaacacc tgtatgggtc ccaattcttg
     2461 gatgagtcca ccactaaaac tgcagagtgg gatgtggaat atgacaaaga ggttgacacc
     2521 catggggggt ggtgcactac tgggattggc accacaccat atccctttga tgctaaattt
     2581 gcctttcatg ctgatgccat atattttgcg acacaattgt tggaaaaaaa tatagatgga
     2641 acagaatcaa agatagagtc gcacctattc aatgggcctt atgggaactt cttgcacact
     2701 aattgttctc tgagaggatg tactaaggaa aagaaggaca gaacaaacca aagtgacatg
     2761 catacaactt ctattgatgc atgcctaaag ctttacaagg aattggaata caaggacgat
     2821 agctgcagaa ctataaccat agggcagaaa ttttgtgttt caaaggatgt aatggagttc
     2881 tctatgtctg aaaaggacca gagagggggt ggtaggccta ttgctacacc tacactaggt
     2941 gccaaagcag cactaatgct gatagagaaa cctgaagcat caattggtac attcacgcca
     3001 aataacatat tagttgctgg gaaaagcaaa ataaaggaac aacaccaaac atacactaca
     3061 gcaatc
//
LOCUS       B5_84/7/BR2021_L        5284 bp    RNA     linear       12-MAR-2025
DEFINITION  Coredo-like virus 1 segment L partial sequence.
ACCESSION   B5_84/7/BR2021_L
VERSION
DBLINK      BioProject: PRJNA1223432
            BioSample: SAMN46822057
KEYWORDS    .
SOURCE      Coredo-like virus 1
  ORGANISM  Coredo-like virus 1
            Unclassified.
REFERENCE   1  (bases 1 to 5284)
  AUTHORS   Fuques,E., Massey,A.L., Qureshi,F.I., Campos-Silva,J.V., Ferreira
            da Silva,D.J., Peres,C., Levi,T. and Vega Thurber,R.L.
  TITLE     Large-scale metagenomic surveillance study expands the known
            diversity of RNA viruses in mosquito populations from the Amazon
            Basin
  JOURNAL   unpublished
REFERENCE   2  (bases 1 to 5284)
  AUTHORS   Fuques,E.
  TITLE     Direct Submission
  JOURNAL   Submitted (12-MAR-2025) Ecology, Evolution, and Marine Biology,
            University of California, Santa Barbara, UCSB Marine Science
            Institute, Santa Barbara, California 93117, United States
COMMENT     Bankit Comment: ALT EMAIL:eddiefuques-villalba@ucsb.edu
            Bankit Comment: TOTAL # OF SEQS:6
            
            ##Assembly-Data-START##
            Assembly Method       :: rnaSPAdes v. 3.15.3
            Sequencing Technology :: Illumina
            ##Assembly-Data-END##
FEATURES             Location/Qualifiers
     source          1..5284
                     /organism="Coredo-like virus 1"
                     /mol_type="genomic RNA"
                     /isolate="B5_84/7/BR2021"
                     /isolation_source="Mosquito pool"
                     /segment="L"
                     /country="Brazil"
                     /collection_date="2021"
                     /note="Viruses; Riboviria; Orthornavirae; Negarnaviricota;
                     Polyploviricotina; Ellioviricetes; Bunyavirales;
                     Phasmaviridae; Orthophasmavirus"
     gene            166..>5284
                     /gene="RdRp"
     CDS             166..>5284
                     /gene="RdRp"
                     /codon_start=1
                     /product="RNA-dependent RNA polymerase"
                     /translation="MIEPDELLRELLARPGRADRPDPEVQRTLMERVRLLPASTDSPY
                     VIIKTTGTILAEPTLTVEQAVTNYCNVRNARHDLWYRKLHDSRSERWGSAGLEARFRD
                     FMHRMFNEVEYDRSYDAMTPDFMFASGKDVVIGDVTVTSTYSIAKQKKYEKYSPLRTI
                     LSMTGSQVTQVDFILKDDMSNLLQEIRKFVEKGLIPNNVDFSLEIIYSITATELMVAI
                     KDLCTDRHSFNECLVTKKTSDSRMTYAILEGMLRDKVVSMPFTPYVPHASEEVLYDLI
                     KEEVDRIGGVNYFKKSMGGVDNAFKQVISNNLGKEQMPPKSTLKVVDNSHEVTDKVAH
                     ELIRDYINDLAGSDDSEVKDYILNLLPSWEQLKLMKEIRDKKHSYEYVKKDPAMKVAR
                     VGGEYQYKRRSAGSNPLTQGLEVKLRKGKKERNEKKVPRVIDMNCLDIYAEDVSRSIA
                     YYGSLSSKPPFLDDSWDAYNGLEFKNTVDEREVYDYCRKTNGAQLCNSLSALYNRITH
                     MGVNMGTYDNVFTPPNGSFICIMPRNHAPVTHRTCDMPFIFITRSPIGEQLAHVEDQH
                     RHMSGKYIYYVSKLSRLNVSKISCWDNAGHRLVASASYIISKCDALRDHKDKVVGLLS
                     YLIVDVHQKISEYLDLLKYISFMPFADLHMLAKLILDKCDLLMKTKMDAWMFRQIRMY
                     IKELSDIDKLNARKPVMKIQNGLVTQESLGIKMELPSFFCLEARHSDPTEFIEEIGII
                     FSSRPKHLYGSQFLDASTCMTAQWDLEYDDEVKKNGSWCTTGYDPKIKYPFDSKFAYH
                     ADAIYYATQLLEKNVDATEAMIESHLFKGSYGDFLHTNCSLRGCTKERKDRENQGDMH
                     TTSIDACLKLYQDLKFDDNKCKTINIAQDFCISDKVMEFSMSEKDQRGGGRPIATPTL
                     GAKAALMLIEKPEASIGTFTPNNILVAGKSKIKEQHQTYTNAISHGASVGLQNVYQLT
                     EDQTKYSENDNPRKYEVYLRSSSLLKTDIRKLQLLALRKLYFRHHLVHRLPTELENDK
                     RLQTKVVSDDWTCGVKATIGWPQGMLNNISTTIHSAADYWILKAFKNAYPNISIHARG
                     LVHSDDSWVTVCTNNLDDFVLFTVFRMVAKKLFCLKINEKKLWGGKYLGELVSNYNLN
                     GKVHLATSKVLSNGLSNLTYQNWPVDVSTQISTIQQVYRTGATIGTLIMMGTILRQQI
                     IGAYQVSGRQKELMHMLPVELGGYPKCSVFKLGVGGVDAMYDELTKKYSREPEAEFTR
                     IVLGAVSVTRRYMECTTLERQNGDKDYAEVVMPSRGDLFKGIRYLMPKSKKLTNTLKT
                     IEQVTSLFPSDGLGLIITKPLTLAESLGHLRDTTMSKMYQLAAEKYTQSVRRLAVSQV
                     QQSSGKVVKIGSCPPMTMNRMYEYLLSFKPSGEDLQMTNLALEPDSEVILACSSIVDT
                     AVLGVKTTKTTGKVINKMPEYDTIYNTISPLSDVLLYIIDKSKGYNNPNTSLYGRYGT
                     YKTAVGTLKTDSDNIKKRFEKYFKFHTVEKACSLIMQAKINIVKEKSWVQPKIESDTM
                     SGFLKGLYGVSLKKGVCYSVEAQIPTKVTYSRDAALVKSIYTTCVLNEIYDGRFPIYQ
                     VDGTDVNSVVRSIDQQKLERNDTLKLAVLRYKLLENRDLLDQIYHAEKFSYYWVSPQK
                     YYNGKYHGDWDLKFRMGRMSGHIKRVGGVVRVTVTEAN"
BASE COUNT     1800 a    936 c   1159 g   1389 t
ORIGIN      
        1 tagcacgcag agggaccagg tttcaatacc caatacacaa acacaaaact aaaaaacatt
       61 aggatagtac caaccatgac atactttaac acattttcaa cttaacaatc cactaatcat
      121 caactttaat agattttatg aatttatctt aagactagcc taaccatgat tgaaccagat
      181 gaactattga gagaattatt agcaaggcct gggagggctg ataggcctga cccagaagtg
      241 caaaggacgc tgatggaaag agtgaggttg ttaccagcta gcacagacag cccttatgta
      301 atcattaaaa caactggcac aattttagct gaacccacat taacagtaga gcaggctgtg
      361 accaactatt gcaatgtcag gaatgcgagg catgatttat ggtatagaaa gcttcacgac
      421 tctagaagtg aacgttgggg ctcagcaggg ttggaagcca ggtttagaga cttcatgcat
      481 agaatgttca atgaagtcga atatgacagg tcatatgatg ccatgacacc tgattttatg
      541 tttgctagtg gcaaggatgt tgttattggc gatgtgacag ttacaagcac ttatagtata
      601 gctaaacaaa agaagtatga gaaatattcc ccattgagga ctattctctc catgactggc
      661 tcacaagtaa cacaagttga cttcatttta aaagacgaca tgtccaattt attgcaagaa
      721 attagaaaat ttgtagaaaa gggattgatt cccaacaatg tagatttctc cttggaaata
      781 atttatagta ttacagcaac tgaactaatg gtggctataa aggatctgtg cacagacagg
      841 cattccttta atgaatgctt agtgacaaaa aagacatcag acagtaggat gacatatgct
      901 atattggaag gtatgctgag ggataaggtg gtgagcatgc cttttactcc ttatgtcccc
      961 catgcctccg aggaagtatt atatgatctc atcaaggaag aagtagacag aatcggcggc
     1021 gttaactatt ttaagaaatc aatgggaggc gtcgacaacg catttaagca ggtcatcagt
     1081 aacaatctag gaaaggaaca aatgccacct aaatcaacgt taaaagtggt ggacaatagc
     1141 catgaagtca cagacaaagt tgcccatgag ctgataaggg attacattaa tgatctggct
     1201 gggtcagatg actctgaagt caaggattat atacttaatc tgttgccctc atgggagcag
     1261 ttaaaactga tgaaggaaat ccgggataag aagcattctt acgaatatgt caagaaggat
     1321 cctgcaatga aggttgcaag ggttgggggg gaataccagt ataaaagaag aagtgctgga
     1381 tcgaatccat taacacaagg gcttgaagta aagttaagga agggaaagaa ggagagaaat
     1441 gagaagaagg tccccagggt gatagacatg aattgccttg acatatatgc ggaagatgtg
     1501 agcaggtcaa tagcctatta tggttcttta tcaagcaaac ctccctttct agacgacagt
     1561 tgggatgctt ataatggctt ggaattcaaa aatacggtcg atgaaagaga ggtatatgat
     1621 tactgcagga agactaatgg tgcacagttg tgcaattctc taagtgccct atataacaga
     1681 attacacaca tgggtgtaaa catgggaaca tatgataacg tttttacacc acccaatgga
     1741 tccttcattt gtataatgcc tagaaaccat gcaccagtga cacacaggac ttgtgatatg
     1801 ccgtttattt tcatcactag gagccctata ggagaacaat tggcacatgt tgaagatcag
     1861 catagacata tgagtggtaa atacatttac tatgttagta agcttagcag attaaatgtt
     1921 tcaaaaatat cttgttggga caatgctggg cacagattgg ttgctagtgc ctcttatatc
     1981 atatccaaat gtgacgctct aagggatcac aaagacaaag ttgtagggtt gttatcctac
     2041 ctaatcgtgg atgtccacca aaaaatatct gaatatttag atctgttgaa atatatatct
     2101 tttatgccct ttgcagactt gcacatgttg gcgaagttaa tccttgataa atgtgacctt
     2161 ttaatgaaaa ccaaaatgga tgcatggatg tttaggcaaa tcagaatgta cataaaggag
     2221 ttatcagata tagacaagtt gaatgcacgt aagccagtca tgaagattca aaatggctta
     2281 gtcacccaag aaagcctagg aatcaagatg gaattgccta gctttttttg cttggaagct
     2341 agacacagtg acccaactga attcattgaa gaaataggca ttattttttc ttctaggcca
     2401 aaacaccttt atggatctca atttctagat gcatcaacct gcatgactgc acaatgggat
     2461 ttagaatatg atgatgaagt caagaaaaat gggtcatggt gcactacagg ctatgatcca
     2521 aagattaaat atccatttga ctccaaattt gcctatcatg cagatgccat atattatgca
     2581 acccaattgc tggaaaaaaa tgttgatgca acagaagcaa tgatagagtc acacttgttc
     2641 aaagggtcat atggagattt cctccatacg aactgttccc ttagggggtg caccaaggaa
     2701 aggaaagata gggaaaatca gggtgacatg cacaccacct ctattgatgc atgcttgaaa
     2761 ctgtaccaag atttgaaatt tgatgacaac aaatgcaaaa ccatcaatat agctcaagat
     2821 ttctgcatat cagacaaagt gatggagttt tcaatgtcag agaaggacca gaggggaggt
     2881 ggcagaccca ttgcaacccc aactttgggt gctaaagcag cattaatgct gatcgagaaa
     2941 ccagaggcat caataggaac gttcacacct aataacatat tagtagcagg caaaagtaaa
     3001 attaaagagc agcaccaaac ttacacgaat gcaatatcac atggtgcctc tgtaggttta
     3061 cagaacgtgt accagttaac tgaagaccaa actaagtact cagaaaatga caaccctcgt
     3121 aaatatgagg tctatttaag gtcaagtagc ctactgaaga ctgacatacg caagctgcaa
     3181 ttattggcat tgagaaagct ttatttcaga catcatttag tacaccgcct accaactgag
     3241 ttagaaaatg acaaaagatt acagaccaaa gttgtttccg atgattggac ttgtggtgtc
     3301 aaggccacca taggatggcc tcaaggcatg ctcaacaaca tatccaccac catacattca
     3361 gcagctgatt attggatatt aaaggcattc aaaaacgcat atccaaacat tagcatacat
     3421 gcccgaggtt tagtacattc tgatgactcc tgggtgactg tttgcactaa taatcttgac
     3481 gactttgttt tatttacagt attcaggatg gttgcaaaga agttattctg cctgaagata
     3541 aatgaaaaga agctctgggg tggaaagtat ctaggtgaat tggtttcaaa ttataacctt
     3601 aatggcaagg tacatttagc tacatctaag gtactgagta atgggctatc aaacctaact
     3661 taccagaact ggccagtgga tgttagtaca caaatttcca caatacagca agtatacaga
     3721 actggtgcta caataggtac tttgataatg atgggcacca ttttaaggca acagataatt
     3781 ggtgcttacc aagtgtcagg taggcaaaaa gagcttatgc acatgctacc tgttgaactt
     3841 gggggttacc ctaaatgttc agtgttcaaa ttaggagttg gcggagtaga tgccatgtat
     3901 gatgagctaa ctaaaaaata ttctcgggag ccagaagctg agttcactag aatagttctt
     3961 ggagcagtgt ctgtaactag gaggtatatg gagtgcacaa cacttgaacg ccaaaatggt
     4021 gataaagact atgctgaagt ggtgatgcct tcacgaggag atttgttcaa gggcatcaga
     4081 tatttgatgc ctaagtcaaa aaaattgaca aacaccttaa agactatcga gcaagttaca
     4141 agcttgttcc ccagtgatgg cttagggttg attataacaa aaccgctaac tttggcggaa
     4201 tcattaggtc atctaaggga cactaccatg agcaagatgt atcaactagc tgcagaaaag
     4261 tatactcaaa gtgttaggcg cttagcagtg tcacaagtcc agcagtcatc aggtaaagta
     4321 gtcaagattg ggtcttgccc acctatgaca atgaacagga tgtatgagta tcttttatca
     4381 ttcaaaccta gtggggagga tttacagatg acaaatctag ccctagagcc agatagtgaa
     4441 gtcattcttg cctgcagttc tatagttgac acagcagtct taggagttaa aacaactaag
     4501 acaacaggga aagtcatcaa caagatgcca gaatatgaca ctatttacaa tacaatttca
     4561 cccctaagtg atgtcttgtt gtacatcata gacaagtcta aaggttacaa caacccaaat
     4621 acttcgctat atggtaggta cgggacttac aaaacagctg taggtactct taaaacagac
     4681 tctgataata taaagaaaag gttcgaaaaa tattttaaat ttcacacagt agaaaaggcc
     4741 tgcagcctca ttatgcaagc caaaatcaat atagttaaag agaagtcatg ggttcaacct
     4801 aagattgagt cagacacaat gagtgggttc ttaaagggcc tatatggagt cagcttaaaa
     4861 aagggggtgt gttattctgt tgaagcgcaa atcccgacta aagtgacata tagcagggat
     4921 gcagctttgg tgaagtctat ttacaccact tgtgtcctaa atgaaattta tgatggcagg
     4981 tttccaattt atcaagttga tgggactgat gttaacagtg tggtcagaag tattgaccaa
     5041 caaaaattgg aaaggaatga cacattaaaa cttgccgtgc ttaggtacaa actgctagaa
     5101 aatagggatc ttttagatca gatataccat gctgaaaagt tcagttacta ttgggtgtca
     5161 ccccaaaaat actataacgg taagtatcat ggtgattggg acttgaagtt taggatgggt
     5221 aggatgagtg ggcacatcaa aagggttggt ggagtggtaa gagtaactgt gactgaagca
     5281 aacc
//
LOCUS       B5_87/7/BR2021_L        5613 bp    RNA     linear       12-MAR-2025
DEFINITION  Coredo-like virus 1 segment L partial sequence.
ACCESSION   B5_87/7/BR2021_L
VERSION
DBLINK      BioProject: PRJNA1223432
            BioSample: SAMN46822058
KEYWORDS    .
SOURCE      Coredo-like virus 1
  ORGANISM  Coredo-like virus 1
            Unclassified.
REFERENCE   1  (bases 1 to 5613)
  AUTHORS   Fuques,E., Massey,A.L., Qureshi,F.I., Campos-Silva,J.V., Ferreira
            da Silva,D.J., Peres,C., Levi,T. and Vega Thurber,R.L.
  TITLE     Large-scale metagenomic surveillance study expands the known
            diversity of RNA viruses in mosquito populations from the Amazon
            Basin
  JOURNAL   unpublished
REFERENCE   2  (bases 1 to 5613)
  AUTHORS   Fuques,E.
  TITLE     Direct Submission
  JOURNAL   Submitted (12-MAR-2025) Ecology, Evolution, and Marine Biology,
            University of California, Santa Barbara, UCSB Marine Science
            Institute, Santa Barbara, California 93117, United States
COMMENT     Bankit Comment: ALT EMAIL:eddiefuques-villalba@ucsb.edu
            Bankit Comment: TOTAL # OF SEQS:6
            
            ##Assembly-Data-START##
            Assembly Method       :: rnaSPAdes v. 3.15.3
            Sequencing Technology :: Illumina
            ##Assembly-Data-END##
FEATURES             Location/Qualifiers
     source          1..5613
                     /organism="Coredo-like virus 1"
                     /mol_type="genomic RNA"
                     /isolate="B5_87/7/BR2021"
                     /isolation_source="Mosquito pool"
                     /segment="L"
                     /country="Brazil"
                     /collection_date="2021"
                     /note="Viruses; Riboviria; Orthornavirae; Negarnaviricota;
                     Polyploviricotina; Ellioviricetes; Bunyavirales;
                     Phasmaviridae; Orthophasmavirus"
     gene            168..>5613
                     /gene="RdRp"
     CDS             168..>5613
                     /gene="RdRp"
                     /codon_start=1
                     /product="RNA-dependent RNA polymerase"
                     /translation="MIEPDELLRELLARPGRADRPDPEVQRTLMERVRLLPASTDSPY
                     VIIKTTGTILAEPTLTVEQAVTNYCNVRNARHDLWYRKLHDSRSERWGTAGLEARFRD
                     FMHRMFNEVEYDRSYDAMTPDFMFASGKDVVIGDVTVTSTYSIAKQKKYEKYSPLRTI
                     LSMTGSQVTQVDFILKDDMSNLLQEIRKFVEKGLIPNNVDFSLEIIYSITATELMVAI
                     KDLCTDRHSFNECLVTKKTSDSRMTYAILEGMLRDKVVSMPFTPYVPHASEEVLYDLI
                     KEEVDRIGGVNYFKKSMGGVDNAFKQVISNNLGKEQMPPKSTLKVVDNSHEVTDKVAH
                     ELIRDYINDLAGSDDSEVKDYILNLLPTWEQLRLMKEIRDKKHSYEYVKKDPAMKVAR
                     VGGEYQYKRRSAGSNPLTQGLEVKLRKGKKERNEKKVPRVIDMNCLDIYAEDVSRSIA
                     YYGSLSSKPPFLDDSWDAYNGLEFKNTVDEREVYDYCRKTNGAQLCNSLSALYNRITH
                     MGVNMGTYDNVFTPPNGSFICIMPRNHAPVTHRTCDMPFIFITRSPIGEQLAHVEDQH
                     RHMSGKYIYYVSKLSRLNVSKISCWDNAGHRLVASASYIISKCDALRDHKDKVVGLLS
                     YLIVDVHQKISEYLDLLKYISFMPFADLHMLAKLILDKCDLLMKTKMDAWMFRQIRMY
                     IKELSDIDKLNARKPVMKIQNGLVTQESLGIKMELPSFFCLEARHSDPTEFIEEIGII
                     FSSRPKHLYGSQFLDASTCMTAQWDLEYDDEVKKYGSWCTTGYDSKIKYPFDSKFAYH
                     ADAIYYATQLLEKNVDATEAMIESHLFKGSYGDFLHTNCSLRGCTKEKKDRENQGDMH
                     TTSIDACLKLYQDLKFDDNKCKTINIAQDFCISDKVMEFSMSEKDQRGGGRPIATPTL
                     GAKAALMLIEKPEASIGTFTPNNILVAGKSKIKEQHQTYTNAISHGASVGLQNVYQLT
                     EDQTKYSENDNPRKYEVYLRSSSLLKTDIRKLQLLALRKLYFRHHLVHRLPTELENDE
                     RLQTKVVSDDWTCGVKATIGWPQGMLNNISTTIHSAADYWILKAFKNAYPNISIHARG
                     LVHSDDSWVTVCTNNLDDFVLFTVFRMVAKKLFCLKINEKKLWGGKYLGELVSNYNLN
                     GKVHLATSKVLSNGLSNLTYQNWPVDVSTQISTIQQVYRTGATIGTLIMMGTILRQQI
                     IGAYQVSGRQRELMHMLPVELGGYPKCSVFKLGVGGVDAMYDELTKKYSREPEAEFTR
                     IVLGAVSVTRRYMECTTLERQNGDKDYAEVVMPSRGDLFKGIRYLMPKSKKLTNTLKT
                     IEQVTSLFPSDGLGLIITKPLTLAESLGHLRDTTMSKMYQLAAEKYTQSVRRLAVSQV
                     QQSSGKVVKIGSCPPMTMNRMYEYLLSFKPSGEDLQMTNLALEPDSEVILACSSIVDT
                     AVLGVKTTKTTGKVINKMPEYDTIYNTISPLSDVLLYIIDKSKGYNNPNTSLYGRYGT
                     YKTAVGTLKTDSDNIKKRFEKYFKFHTVEKACSLIMQAKINIVKEKSWVQPKIESDTM
                     SGFLKGLYGVSLKKGVCYSVEAQIPTKVTYSRDAALVKSIYTTCVLNEIYDGRFPIYQ
                     VDGTDVNSVVRSIDQQKLERNDTLKLAVLRYKLLENRDLLDQIYHAEKFSYYWVSPQK
                     YYNGKYHGDWDLKFRMGRMSGHIKRVGGVVRVTVTEANMYLLLKAMRFIAERCFSKGY
                     EYDTAWWLCPIWQQTSQPSENCNFYLKSHSHFETVLTPNYDPVSIGVVVEPSAIYRDR
                     IALRSPDRYVLDNVLRTITAEFKYVPKTEQN"
BASE COUNT     1915 a    996 c   1221 g   1481 t
ORIGIN      
        1 tgcagcacgc agagggacca ggtttcaata cccaatacac aaacacaaaa ctaaaaaaca
       61 ttaggatagt accaaccatg acatacttta acacattttc aacttaacaa accactaatc
      121 atcaacttta atagatttta tgaatttatc ttaagactag gctaaccatg attgaaccag
      181 atgaactatt gagagaatta ttagcaaggc ctgggagggc tgataggcct gacccagaag
      241 tgcaaaggac gctgatggaa agagtgaggt tgttaccagc tagcacagac agcccttatg
      301 taatcattaa aacaactggc acaattttag ctgaacccac attaacagta gagcaggctg
      361 tgactaacta ttgcaatgtc cggaatgcga ggcatgattt atggtataga aagcttcacg
      421 actctagaag tgaacgttgg ggcacagcag ggttggaagc caggtttaga gacttcatgc
      481 atagaatgtt caacgaagtc gaatatgaca ggtcatatga tgccatgaca cctgatttta
      541 tgtttgctag cggcaaggat gttgtcattg gcgatgtgac agttacaagc acttatagta
      601 tagctaaaca aaagaagtat gagaaatatt ccccattgag gactattctc tccatgactg
      661 gctcacaagt aacacaagtt gacttcattt taaaagacga catgtccaat ttattgcaag
      721 aaattagaaa atttgtagaa aagggattga ttcccaacaa tgtagatttc tccttggaaa
      781 taatttatag tattacagca actgaactaa tggtggctat aaaggatctg tgcacagaca
      841 ggcattcctt taatgaatgc ttagtgacaa agaagacatc agacagtagg atgacatatg
      901 ctatattgga aggtatgctg agggataagg tggtgagcat gcctttcact ccttatgtcc
      961 cccatgcctc cgaggaggta ttatatgatc ttatcaagga agaagtagac agaattggcg
     1021 gcgttaacta ttttaaaaaa tcaatgggtg gcgtcgacaa cgcatttaag caggtcatca
     1081 gtaacaatct aggaaaggaa caaatgccac ctaaatcaac gttaaaagtg gtggacaata
     1141 gtcatgaagt cacagacaaa gttgcccatg agttgattag ggattatatt aatgatctgg
     1201 ccgggtcaga tgactctgaa gtcaaggatt atatacttaa tctgttgccc acatgggagc
     1261 agttaagact gatgaaggaa atccgagata agaagcactc ttacgaatat gtcaagaagg
     1321 atcctgcaat gaaggtagca agggttgggg gggaatacca gtataaaaga agaagtgctg
     1381 gatcgaatcc gttaacacaa gggcttgaag taaagttgag gaaaggaaag aaggagagaa
     1441 atgagaagaa ggtccccagg gtgatagaca tgaattgcct tgacatatat gcggaagatg
     1501 tgagcaggtc aatagcctat tatggttcct tatcaagcaa acctcccttt ctagacgaca
     1561 gttgggatgc ttataatggc ttggaattca aaaatacagt cgatgaaaga gaagtatatg
     1621 attactgtag gaagactaat ggtgcacagt tgtgcaattc tctaagtgcc ctatataaca
     1681 gaattacaca catgggtgta aacatgggaa catatgataa cgtttttaca ccacccaatg
     1741 gatccttcat ttgtataatg cctagaaatc atgcaccagt gacgcacagg acttgtgata
     1801 tgccatttat tttcatcact aggagcccta taggagaaca attggcacat gttgaagatc
     1861 agcatagaca tatgagtggt aaatacattt actatgttag taagcttagc agactaaatg
     1921 tttcaaaaat atcttgttgg gacaatgctg ggcacagatt ggttgctagt gcctcttata
     1981 tcatatccaa atgtgacgcc ctaagggatc acaaagacaa agttgtaggg ttgttatcct
     2041 acctaatcgt ggatgtccac caaaaaatat ctgaatactt agatctgttg aaatatatat
     2101 cttttatgcc ctttgcagac ttgcacatgt tggcgaagtt aatccttgat aaatgtgacc
     2161 ttttaatgaa aaccaaaatg gatgcatgga tgtttaggca aatcagaatg tacataaaag
     2221 agttatcaga tatagacaag ttgaatgcac gtaagccagt tatgaagatt caaaatggct
     2281 tggtcaccca agaaagccta ggaatcaaga tggaattgcc tagctttttt tgcttggaag
     2341 ctagacacag tgacccaact gaattcattg aagaaatagg cattattttt tcttctaggc
     2401 caaaacacct ttatggatct caatttctag atgcatcaac ctgcatgact gcacaatggg
     2461 atttagaata tgatgatgaa gtcaagaaat atggctcatg gtgcactaca ggctatgatt
     2521 caaagatcaa atacccattt gactccaaat ttgcctatca tgcagatgct atatattatg
     2581 caacccaatt gctggaaaaa aatgttgatg caacagaagc aatgatagag tcacacttat
     2641 tcaaagggtc atatggagat ttcctccata cgaactgttc ccttaggggg tgcaccaagg
     2701 aaaagaaaga tagggaaaat cagggtgaca tgcacaccac ctctattgat gcatgcttga
     2761 aattgtacca agacttgaaa tttgatgaca acaaatgcaa aaccatcaat atagctcagg
     2821 atttctgcat atcagacaaa gtgatggagt tttcaatgtc agagaaggac cagaggggag
     2881 gtggcagacc cattgcaact ccaactttgg gtgctaaagc agcattaatg ctgatcgaga
     2941 aaccagaggc atcaatagga acgttcacac ctaataacat attagtagca ggcaaaagta
     3001 aaattaaaga acagcaccaa acttacacga atgcaatatc acatggtgcc tctgtaggtt
     3061 tacagaacgt ataccaatta actgaagacc aaactaagta ctcagaaaat gacaaccctc
     3121 gtaaatatga ggtctattta aggtcaagta gtctactgaa gactgacata cgcaagctgc
     3181 aattattggc attgagaaag ctttatttca ggcatcattt agtacaccgc ctaccaactg
     3241 agttagaaaa tgacgaaaga ttacagacca aagttgtttc cgatgattgg acttgtggtg
     3301 tcaaggccac cataggatgg cctcaaggca tgctcaacaa catatctacc accatacatt
     3361 cagcagctga ttattggata ttaaaggcat tcaaaaacgc atatccaaat attagcatac
     3421 atgcccgagg tttagtacat tctgatgact cctgggtgac tgtttgcaca aataatcttg
     3481 atgactttgt tttatttaca gtattcagga tggttgcaaa gaagttattc tgcctgaaga
     3541 taaatgaaaa gaagctctgg ggtggaaagt atctaggtga attggtttca aattataacc
     3601 ttaatggcaa ggtacactta gctacatcta aggtactgag taatgggcta tcaaacctaa
     3661 cttaccagaa ctggccagtg gatgttagta cacaaatttc cacaatacag caagtataca
     3721 gaactggtgc taccataggt actttgatta tgatgggaac cattttaagg caacagataa
     3781 ttggtgctta ccaagtgtca ggtaggcaaa gagagcttat gcacatgcta cctgttgaac
     3841 ttgggggtta ccctaagtgt tcagtgttca aattaggagt tggcggagta gatgccatgt
     3901 atgatgagct aacaaaaaaa tattctcggg agccagaagc tgagttcact agaatagtcc
     3961 ttggagcagt gtctgtaact aggaggtata tggagtgcac aacacttgaa cgccaaaatg
     4021 gtgataaaga ctatgctgaa gtggtaatgc cttcaagagg agatttgttc aagggcatca
     4081 gatacttgat gcctaagtca aaaaaattga caaacacttt aaagactatt gagcaagtta
     4141 caagcttgtt ccccagtgat ggcttagggt tgattataac aaaaccgcta actttggcgg
     4201 aatcattagg tcatctaagg gacactacca tgagcaagat gtatcaacta gctgcagaaa
     4261 agtatactca aagtgttagg cgcttagcag tgtcacaagt ccagcagtca tcaggtaaag
     4321 tagtcaagat tggctcctgc ccacctatga caatgaacag gatgtatgag tatcttttat
     4381 cattcaaacc tagtggggag gatttgcaga tgacaaatct agccctagag ccagatagtg
     4441 aagtcattct tgcctgcagt tctatagttg acacagcagt cttaggagtt aaaacaacta
     4501 agacaacagg gaaagtcatc aataagatgc cagaatatga cactatttac aatacaattt
     4561 cacccctaag tgatgtcttg ttgtacatta tagataagtc taaaggttac aacaacccaa
     4621 atacttcgct atatggtagg tacgggactt acaaaacagc tgtaggtact cttaaaacag
     4681 actctgataa tataaagaaa aggttcgaaa aatattttaa atttcacaca gtagaaaagg
     4741 cctgcagcct cattatgcaa gccaaaatca acatagttaa agagaagtca tgggttcaac
     4801 ctaagattga gtcagacaca atgagtgggt tcttaaaggg cctatatgga gtcagcttaa
     4861 aaaagggggt gtgttattct gttgaagcac aaatcccgac taaagtgaca tatagcaggg
     4921 atgcagcttt ggtgaagtct atttacacca cttgtgttct aaatgaaatt tatgatggca
     4981 ggtttccaat ttatcaagtt gatgggactg atgttaacag tgtagtcaga agtattgacc
     5041 aacaaaaatt ggagaggaat gacacattaa aacttgccgt ccttaggtat aaactgctag
     5101 aaaataggga tcttttagat cagatatatc atgctgaaaa attcagttac tattgggtgt
     5161 caccccaaaa atactataac ggtaagtatc atggtgattg ggacttgaag tttaggatgg
     5221 ggaggatgag tgggcacatt aaaagggttg gtggagtggt aagagtaact gtgactgaag
     5281 caaacatgta ccttttacta aaggcaatgc gcttcatagc ggaaagatgc tttagcaaag
     5341 gctatgaata tgacacagct tggtggcttt gccctatttg gcaacagact agccaaccta
     5401 gtgagaactg taatttttac ctaaaaagcc atagccactt tgaaacagtc ctaaccccca
     5461 attatgaccc agtttcgatt ggagtagttg tggaaccaag cgccatatat agagatagaa
     5521 tagctttaag atcaccggac agatatgtac ttgacaatgt cttaaggact atcacagcag
     5581 agtttaaata tgttccaaag acagaacaaa att
//
LOCUS       D10_17/30/BR2021_L      1827 bp    RNA     linear       12-MAR-2025
DEFINITION  Coredo-like virus 1 segment L partial sequence.
ACCESSION   D10_17/30/BR2021_L
VERSION
DBLINK      BioProject: PRJNA1223432
            BioSample: SAMN46822082
KEYWORDS    .
SOURCE      Coredo-like virus 1
  ORGANISM  Coredo-like virus 1
            Unclassified.
REFERENCE   1  (bases 1 to 1827)
  AUTHORS   Fuques,E., Massey,A.L., Qureshi,F.I., Campos-Silva,J.V., Ferreira
            da Silva,D.J., Peres,C., Levi,T. and Vega Thurber,R.L.
  TITLE     Large-scale metagenomic surveillance study expands the known
            diversity of RNA viruses in mosquito populations from the Amazon
            Basin
  JOURNAL   unpublished
REFERENCE   2  (bases 1 to 1827)
  AUTHORS   Fuques,E.
  TITLE     Direct Submission
  JOURNAL   Submitted (12-MAR-2025) Ecology, Evolution, and Marine Biology,
            University of California, Santa Barbara, UCSB Marine Science
            Institute, Santa Barbara, California 93117, United States
COMMENT     Bankit Comment: ALT EMAIL:eddiefuques-villalba@ucsb.edu
            Bankit Comment: TOTAL # OF SEQS:6
            
            ##Assembly-Data-START##
            Assembly Method       :: rnaSPAdes v. 3.15.3
            Sequencing Technology :: Illumina
            ##Assembly-Data-END##
FEATURES             Location/Qualifiers
     source          1..1827
                     /organism="Coredo-like virus 1"
                     /mol_type="genomic RNA"
                     /isolate="D10_17/30/BR2021"
                     /isolation_source="Mosquito pool"
                     /segment="L"
                     /country="Brazil"
                     /collection_date="2021"
                     /note="Viruses; Riboviria; Orthornavirae; Negarnaviricota;
                     Polyploviricotina; Ellioviricetes; Bunyavirales;
                     Phasmaviridae; Orthophasmavirus"
     gene            <1..>1827
                     /gene="RdRp"
     CDS             <1..>1827
                     /gene="RdRp"
                     /codon_start=1
                     /product="RNA-dependent RNA polymerase"
                     /translation="RLLPASTDSPYVIIKTTGTILAEPTLTVEQAVTNYCNVRNARHD
                     LWYRKLHDSRSERWGSAGLEARFRDFMHRMFNEVEYDRSYDAMTPDFMFASGKDVVIG
                     DVTVTSTYSIAKQKKYEKYSPLRTILSMTGSQVTQVDFILKDDMSNLLQEIRKFVEKG
                     LIPNNVDFSLEIIYSITATELMVAIKDLCTDRHSFNECLVTKKTSDSRMTYAILEGML
                     RDKVVSMPFTPYVPHASEEVLYDLIKEEVDRIGGVNYFKKSMGGVDNAFKQVISNNLG
                     KEQMPPKSTLKVVDNSHEVTDKVAHELIRDYINDLAGSDDSEVKDYILNLLPSWEQLR
                     LMKEIRDKKHSYEYVKKDPAMKVARVGGEYQYKRRSAGSNPLTQGLEVKLRKGKKERN
                     EKKVPRVIDMNCLDIYAEDVSRSIAYYGSLSSKPPFLDDSWDAYNGLEFKNTVDEREV
                     YDYCRKTNGAQLCNSLSALYNRITHMGVNMGTYDNVFTPPNGSFICIMPRNHAPVTHR
                     TCDMPFIFITRSPIGEQLPHVEDQHRHMSGKYIYYVSKLSRLNVSKISCWDNAGHRLV
                     ASASYIISKCDALRDHKDKVVGLLSYLIVDVHQKISEYLDLLK"
BASE COUNT      611 a    309 c    419 g    488 t
ORIGIN      
        1 aggttgttac cagctagcac agacagccct tatgtaatca ttaaaacaac tggcacaatt
       61 ttagctgaac ccacattaac agtagagcag gctgtgacca actattgcaa tgtccggaat
      121 gcgaggcatg atttatggta tagaaagctt cacgactcta gaagtgaacg ttggggctca
      181 gcagggttgg aagccaggtt tagagacttc atgcatagaa tgttcaatga agtcgaatat
      241 gacaggtcat atgatgccat gacacctgat tttatgtttg ctagtggcaa ggatgttgtc
      301 attggcgatg tgacagttac aagcacttat agtatagcta aacaaaagaa gtatgagaaa
      361 tattctccat tgaggactat tctctccatg actggctcac aagtaacaca agttgacttc
      421 attttaaaag acgacatgtc caatttattg caagaaatta gaaaatttgt agaaaaggga
      481 ttgattccca acaatgtaga tttctccttg gaaataattt atagtattac agcaactgaa
      541 ctaatggtgg ctataaagga tctgtgcaca gacaggcatt cctttaatga gtgcttagtg
      601 acaaaaaaga catcagacag taggatgaca tatgctatat tggaaggtat gctgagggat
      661 aaggtggtga gcatgccttt cactccttat gttccccatg cctccgagga ggtattatat
      721 gatcttatta aggaagaagt agacagaatt ggcggcgtta actattttaa gaaatcaatg
      781 ggaggcgtcg acaacgcatt taagcaagtc atcagtaaca atctaggaaa ggaacaaatg
      841 ccacctaaat caacgttgaa agtggtggac aatagtcatg aagtcacaga caaagttgcc
      901 catgagctga ttagggatta tattaatgat ctggccgggt cagatgactc tgaagttaag
      961 gattatatac ttaatctgtt gccctcatgg gagcagttaa ggctgatgaa ggaaatccgg
     1021 gataagaagc actcttacga atatgtcaag aaggatcctg caatgaaggt agcaagggtt
     1081 gggggggaat accagtataa aagaagaagt gctggatcga atccgttaac acaagggctt
     1141 gaagtaaagt taaggaaagg aaagaaggag agaaatgaga agaaggtccc cagggtgata
     1201 gacatgaatt gccttgacat atatgcggaa gatgtgagca ggtcaatagc ctattatggt
     1261 tctttatcaa gcaaacctcc ctttctagac gacagttggg atgcttataa tggcttggaa
     1321 ttcaaaaata cagtcgatga aagagaagta tatgattact gcaggaagac taatggtgca
     1381 cagttgtgca attctctaag tgccctatat aacagaatta cacacatggg tgtaaacatg
     1441 ggaacatatg ataacgtttt tacaccaccc aatggatcct tcatttgtat aatgcctaga
     1501 aatcatgcac cagtgacaca caggacttgt gatatgccat ttattttcat cactaggagc
     1561 cctataggag aacaattgcc acatgttgaa gatcagcata gacatatgag tggtaaatac
     1621 atttactatg ttagcaagct tagcagacta aatgtttcaa aaatatcttg ttgggacaat
     1681 gctgggcaca gattggttgc tagtgcctct tatatcatat ccaaatgtga cgctctaagg
     1741 gatcacaaag acaaagttgt agggttgtta tcctacctaa ttgtggatgt ccaccaaaaa
     1801 atatctgaat acttagatct gttgaaa
//
LOCUS       D11_2/141/BR2021_L      2660 bp    RNA     linear       12-MAR-2025
DEFINITION  Coredo-like virus 1 segment L partial sequence.
ACCESSION   D11_2/141/BR2021_L
VERSION
DBLINK      BioProject: PRJNA1223432
            BioSample: SAMN46822088
KEYWORDS    .
SOURCE      Coredo-like virus 1
  ORGANISM  Coredo-like virus 1
            Unclassified.
REFERENCE   1  (bases 1 to 2660)
  AUTHORS   Fuques,E., Massey,A.L., Qureshi,F.I., Campos-Silva,J.V., Ferreira
            da Silva,D.J., Peres,C., Levi,T. and Vega Thurber,R.L.
  TITLE     Large-scale metagenomic surveillance study expands the known
            diversity of RNA viruses in mosquito populations from the Amazon
            Basin
  JOURNAL   unpublished
REFERENCE   2  (bases 1 to 2660)
  AUTHORS   Fuques,E.
  TITLE     Direct Submission
  JOURNAL   Submitted (12-MAR-2025) Ecology, Evolution, and Marine Biology,
            University of California, Santa Barbara, UCSB Marine Science
            Institute, Santa Barbara, California 93117, United States
COMMENT     Bankit Comment: ALT EMAIL:eddiefuques-villalba@ucsb.edu
            Bankit Comment: TOTAL # OF SEQS:6
            
            ##Assembly-Data-START##
            Assembly Method       :: rnaSPAdes v. 3.15.3
            Sequencing Technology :: Illumina
            ##Assembly-Data-END##
FEATURES             Location/Qualifiers
     source          1..2660
                     /organism="Coredo-like virus 1"
                     /mol_type="genomic RNA"
                     /isolate="D11_2/141/BR2021"
                     /isolation_source="Mosquito pool"
                     /segment="L"
                     /country="Brazil"
                     /collection_date="2021"
                     /note="Viruses; Riboviria; Orthornavirae; Negarnaviricota;
                     Polyploviricotina; Ellioviricetes; Bunyavirales;
                     Phasmaviridae; Orthophasmavirus"
     gene            152..>2660
                     /gene="RdRp"
     CDS             152..>2660
                     /gene="RdRp"
                     /codon_start=1
                     /product="RNA-dependent RNA polymerase"
                     /translation="MIEPDELLRELLARPGRADRPDPEVQRTLMERVRLLPASTDSPY
                     VIIKTTGTILAEPTLTVEQAVTNYCNVRNARHDLWYRKLHDSRSERWGSAGLEARFRD
                     FMHRMFNEVEYDRSYDAMTPDFMFASGKDVVIGDVTVTSTYSIAKQKKYEKYSPLRTI
                     LSMTGSQVTQVDFILKDDMSNLLQEIRKFVEKGLIPNNVDFSLEIIYSITATELMVAI
                     KDLCTDRHSFNECLVTKKTSDSRMTYAILEGMLRDKVVSMPFTPYVPHASEEVLYDLI
                     KEEVDRIGGVNYFKKSMGGVDNAFKQVISNNLGKEQMPPKSTLKVVDNSHEVTDKVAH
                     ELIRDYINDLAGSDDSEVKDYILNLLPSWEQLRLMKEIRDKKHSYEYVKKDPAMKVAR
                     VGGEYQYKRRSAGSNPLTQGLEVKLRKGKKERNEKKVPRVIDMNCLDIYAEDVSRSIA
                     YYGSLSSKPPFLDDSWDAYNGLEFKNTVDEREVYDYCRKTNGAQLCNSLSALYNRITH
                     MGVNMGTYDNVFTPPNGSFICIMPRNHAPVTHRTCDMPFIFITRSPIGEQLAHVEDQH
                     RHMSGKYIYYVSKLSRLNVSKISCWDNAGHRLVASASYIISKCDALRDHKDKVVGLLS
                     YLIVDVHQKISEYLDLLKYISFMPFADLHMLAKLILDKCDLLMKTKMDAWMFRQIRMY
                     IKELSDIDKLNARKPVMKIQNGLVTQESLGIKMELPSFFCLEARHSDPTEFIEEIGII
                     FSSRPKHLYGSQFLDASTCMTAQWDLEYDDEVKKNGSWCTTGYDSKIKYPFDSKFAYH
                     ADAIYYATQLLEKNVDATEAMIESHLFKGSYGDFLHTN"
BASE COUNT      913 a    459 c    573 g    715 t
ORIGIN      
        1 accaggtttc aatacccaat acacaaacac aaaactaaaa aacattagga tagtaccaac
       61 catgacatac tttaacacat tttcaactta acaatccact aatcatcaac tttaatagat
      121 tttatgaatt tatcttaaga ctaggctaac catgattgaa ccagatgaac tattgagaga
      181 attattagca aggcctggga gggctgatag gcctgaccca gaagtacaaa ggacgctgat
      241 ggaaagagtg aggttgttac cagctagcac agacagccct tatgtaatca ttaaaacaac
      301 tggcacaatt ttagctgaac ccacattaac agtagagcag gctgtgacca actattgcaa
      361 tgtcaggaat gcgaggcatg atttatggta tagaaagctt cacgactcta gaagtgaacg
      421 ttggggctca gcagggttgg aagccaggtt tagggacttc atgcatagaa tgttcaatga
      481 agtcgaatat gacaggtcat atgatgccat gacacctgat tttatgtttg ctagtggcaa
      541 ggatgttgtt attggcgatg tgacagttac aagcacttat agtatagcta aacaaaagaa
      601 gtatgagaaa tattccccat tgaggactat tctctccatg actggctcac aagtaacaca
      661 agttgacttc attttaaaag acgacatgtc caatttattg caagaaatta gaaaatttgt
      721 agaaaaggga ttgattccca acaatgtaga tttctccttg gaaataattt atagtattac
      781 agcaactgaa ctaatggtgg ctataaagga tctgtgcaca gacaggcatt cctttaatga
      841 atgcttagtg acaaaaaaga catcagacag taggatgaca tatgctatat tggaaggtat
      901 gctgagggat aaggtggtga gcatgccttt tactccttat gtcccccatg cctctgagga
      961 ggtattatat gatcttatca aggaagaagt agacagaatc ggcggcgtta actattttaa
     1021 gaaatcaatg ggaggcgtcg acaacgcatt taaacaggtc atcagtaaca atctaggaaa
     1081 ggaacaaatg ccacctaaat caacgttaaa agtggtggac aatagccatg aagttacaga
     1141 caaagttgcc catgagctga taagggatta cattaatgat ctggctgggt cagatgactc
     1201 tgaagtcaag gattatatac ttaatctgtt gccctcatgg gagcagttaa gactgatgaa
     1261 ggaaatccgg gataagaagc attcttacga atatgtcaag aaggatcctg caatgaaggt
     1321 agcaagggtt gggggggaat accagtataa aagaagaagt gctggatcga atccattaac
     1381 acaagggctt gaagtaaagt taaggaaagg aaagaaggag agaaatgaga agaaggtccc
     1441 cagggtgata gacatgaatt gccttgacat atatgcggaa gatgtgagca ggtcaatagc
     1501 ctattatggt tctttatcaa gcaaacctcc ctttctagac gacagttggg atgcttataa
     1561 tggcttggaa ttcaaaaata cagtcgatga aagagaggta tatgattact gcaggaagac
     1621 taatggtgca cagttgtgca attctctaag tgccctatat aacagaatta cacacatggg
     1681 tgtaaatatg ggaacatatg ataacgtttt tacaccacca aatggatcct tcatttgtat
     1741 aatgcctaga aaccatgcac cagtgacaca caggacttgt gatatgccgt ttattttcat
     1801 cactaggagc cctataggag aacaattggc acatgttgaa gatcagcata gacacatgag
     1861 tggtaaatac atttactatg ttagtaagct tagcagatta aatgtttcaa aaatatcttg
     1921 ttgggacaat gctgggcaca gattggttgc tagtgcctct tatatcatat ccaaatgtga
     1981 cgctctaagg gatcacaaag acaaagttgt agggttgtta tcctacctaa tcgtggatgt
     2041 ccaccaaaaa atatctgaat atttagatct gttgaaatat atatctttta tgccctttgc
     2101 agacttgcac atgttggcga aattaatcct tgataaatgt gaccttttaa tgaaaaccaa
     2161 aatggatgca tggatgttta ggcaaatcag aatgtacata aaggagttat cagatataga
     2221 caagttgaat gcacgtaagc cagtcatgaa gattcaaaat ggcttagtca cccaagaaag
     2281 cctaggaatc aagatggaat tgcctagctt tttttgcttg gaagctagac acagtgaccc
     2341 aactgaattc attgaagaaa taggcattat tttttcttct aggccaaaac acctttatgg
     2401 atctcaattt ctggatgcat caacctgcat gactgcacaa tgggatttag aatatgatga
     2461 tgaagtcaag aaaaatggct catggtgcac tacaggctat gattcaaaga ttaaataccc
     2521 atttgactcc aaatttgcct atcatgcaga tgctatatat tatgcaaccc aattgctgga
     2581 aaaaaatgtt gatgcaacag aagcaatgat agagtcacac ttattcaaag ggtcatatgg
     2641 agatttcctc catacgaacg
//
LOCUS       D11_6/167/BR2021_L      1195 bp    RNA     linear       12-MAR-2025
DEFINITION  Coredo-like virus 1 segment L partial sequence.
ACCESSION   D11_6/167/BR2021_L
VERSION
DBLINK      BioProject: PRJNA1223432
            BioSample: SAMN46822089
KEYWORDS    .
SOURCE      Coredo-like virus 1
  ORGANISM  Coredo-like virus 1
            Unclassified.
REFERENCE   1  (bases 1 to 1195)
  AUTHORS   Fuques,E., Massey,A.L., Qureshi,F.I., Campos-Silva,J.V., Ferreira
            da Silva,D.J., Peres,C., Levi,T. and Vega Thurber,R.L.
  TITLE     Large-scale metagenomic surveillance study expands the known
            diversity of RNA viruses in mosquito populations from the Amazon
            Basin
  JOURNAL   unpublished
REFERENCE   2  (bases 1 to 1195)
  AUTHORS   Fuques,E.
  TITLE     Direct Submission
  JOURNAL   Submitted (12-MAR-2025) Ecology, Evolution, and Marine Biology,
            University of California, Santa Barbara, UCSB Marine Science
            Institute, Santa Barbara, California 93117, United States
COMMENT     Bankit Comment: ALT EMAIL:eddiefuques-villalba@ucsb.edu
            Bankit Comment: TOTAL # OF SEQS:6
            
            ##Assembly-Data-START##
            Assembly Method       :: rnaSPAdes v. 3.15.3
            Sequencing Technology :: Illumina
            ##Assembly-Data-END##
FEATURES             Location/Qualifiers
     source          1..1195
                     /organism="Coredo-like virus 1"
                     /mol_type="genomic RNA"
                     /isolate="D11_6/167/BR2021"
                     /isolation_source="Mosquito pool"
                     /segment="L"
                     /country="Brazil"
                     /collection_date="2021"
                     /note="Viruses; Riboviria; Orthornavirae; Negarnaviricota;
                     Polyploviricotina; Ellioviricetes; Bunyavirales;
                     Phasmaviridae; Orthophasmavirus"
     gene            <1..>1195
                     /gene="RdRp"
     CDS             <1..>1195
                     /gene="RdRp"
                     /codon_start=3
                     /product="RNA-dependent RNA polymerase"
                     /translation="LEIIYSITATELMVAIKDLCTDRHSFNECLVTKKTSDSRMTYAI
                     LEGMLRDKVVSMPFTPYVPHASEEVLYDLIKEEVDRIGGVNYFKKSMGGVDNAFKQVI
                     SNNLGKEQMPPKSTLKVVDNSHEVTDKVAHELIRDYINDLAGSDDSEVKDYILNLLPS
                     WEQLRLMKEIRDKKHSYEYVKKDPAMKVARVGGEYQYKRRSAGSNPLTQGLEVKLRKG
                     KKERNEKKVPRVIDMNCLDIYAEDVSRSIAYYGSLSNKPPFLDDSWDAYNGLEFKNTV
                     DEREVYDYCRKTNGAQLCNSLSALYNRITHMGVNMGTYDNVFTPPNGSFICIMPRNHA
                     PVTHRTCDMPFIFITRSPIGEQLAHVEDQHRHMSGKYIYYVSKLSRLNVSKISCWDNA
                     GHRLVG"
BASE COUNT      406 a    195 c    287 g    307 t
ORIGIN      
        1 tcttggaaat aatttatagt attacagcaa ctgaactaat ggtggctata aaggatctgt
       61 gcacagacag gcattccttt aatgaatgct tagtgacaaa aaagacatca gacagtagga
      121 tgacatatgc tatattggaa ggtatgctga gggataaggt ggtgagcatg cctttcactc
      181 cttatgtccc ccatgcctcc gaggaggtat tatatgatct tatcaaggaa gaagtagaca
      241 gaattggcgg cgttaactat tttaagaaat caatgggagg cgtcgacaac gcatttaagc
      301 aggtcatcag taacaatcta ggaaaggaac aaatgccacc taaatcaacg ttaaaagtgg
      361 tggacaatag tcatgaagtc acagacaaag ttgcccatga gttgattagg gattatatta
      421 atgatctggc cgggtcagat gactctgaag tcaaggatta tatactaaat ctgttgccct
      481 catgggagca gttaagactg atgaaggaaa tccgagataa gaagcactct tacgaatatg
      541 tcaagaagga tcctgcaatg aaggtagcaa gggttggggg ggaataccag tataaaagaa
      601 gaagtgctgg atcgaatccg ttaacacaag ggcttgaagt aaagttaagg aaaggaaaga
      661 aggagagaaa tgagaagaag gtccctaggg tgatagacat gaattgcctt gacatatatg
      721 cggaagatgt gagcaggtca atagcctatt atggttcctt atcaaacaaa cctccatttc
      781 tagacgacag ttgggatgct tataatggct tggaattcaa aaatacagtc gatgaaagag
      841 aagtatatga ttactgcagg aagactaatg gtgcacagtt gtgcaattct ctaagtgccc
      901 tatataacag aattacacac atgggtgtga acatggggac atatgataac gtttttacac
      961 cacccaatgg atccttcatt tgtataatgc ctagaaatca tgcaccagtg acgcacagga
     1021 cttgtgatat gccatttatt ttcatcacta ggagccctat aggagaacaa ttggcacatg
     1081 ttgaagatca gcatagacat atgagtggta aatacattta ctatgttagt aagcttagca
     1141 gactaaatgt ttcaaaaata tcttgttggg acaacgctgg gcacagattg gttgg
//
LOCUS       D11_14/100/BR2021_L     1282 bp    RNA     linear       12-MAR-2025
DEFINITION  Coredo-like virus 1 segment L partial sequence.
ACCESSION   D11_14/100/BR2021_L
VERSION
DBLINK      BioProject: PRJNA1223432
            BioSample: SAMN46822086
KEYWORDS    .
SOURCE      Coredo-like virus 1
  ORGANISM  Coredo-like virus 1
            Unclassified.
REFERENCE   1  (bases 1 to 1282)
  AUTHORS   Fuques,E., Massey,A.L., Qureshi,F.I., Campos-Silva,J.V., Ferreira
            da Silva,D.J., Peres,C., Levi,T. and Vega Thurber,R.L.
  TITLE     Large-scale metagenomic surveillance study expands the known
            diversity of RNA viruses in mosquito populations from the Amazon
            Basin
  JOURNAL   unpublished
REFERENCE   2  (bases 1 to 1282)
  AUTHORS   Fuques,E.
  TITLE     Direct Submission
  JOURNAL   Submitted (12-MAR-2025) Ecology, Evolution, and Marine Biology,
            University of California, Santa Barbara, UCSB Marine Science
            Institute, Santa Barbara, California 93117, United States
COMMENT     Bankit Comment: ALT EMAIL:eddiefuques-villalba@ucsb.edu
            Bankit Comment: TOTAL # OF SEQS:6
            
            ##Assembly-Data-START##
            Assembly Method       :: rnaSPAdes v. 3.15.3
            Sequencing Technology :: Illumina
            ##Assembly-Data-END##
FEATURES             Location/Qualifiers
     source          1..1282
                     /organism="Coredo-like virus 1"
                     /mol_type="genomic RNA"
                     /isolate="D11_14/100/BR2021"
                     /isolation_source="Mosquito pool"
                     /segment="L"
                     /country="Brazil"
                     /collection_date="2021"
                     /note="Viruses; Riboviria; Orthornavirae; Negarnaviricota;
                     Polyploviricotina; Ellioviricetes; Bunyavirales;
                     Phasmaviridae; Orthophasmavirus"
     gene            <1..>1282
                     /gene="RdRp"
     CDS             <1..>1282
                     /gene="RdRp"
                     /codon_start=1
                     /product="RNA-dependent RNA polymerase"
                     /translation="RGVNYFKKSMGGVDNAFKQVISNNLGKEQMPPKSTLKVVDNSHE
                     VTDKVAHELIRDYINDLAGSDDSEVKDYILNLLPSWEQLRLMKEIRDKKHSYEYVKKD
                     PAMKVARVGGEYQYKRRSAGSNPLTQGLEVKLRKGKKERNEKKVPRVIDMNCLDIYAE
                     DVSRSIAYYGSLSSKPPFLDDSWDAYNGLEFKNTVDEREVYDYCRKTNGAQLCNSLSA
                     LYNRITHMGVNMGTYDNVFTPPNGSFICIMPRNHAPVTHRTCDMPFIFITRSPIGEQL
                     PHVEDQHRHMSGKYIYYVSKLSRLNVSKISCWDNAGHRLVASASYIISKCDALRDHKD
                     KVVGLLSYLIVDVHQKISEYLDLLKYISFMPFADLHMLAKLILDKCDLLMKTKMDAWM
                     FRQIRMYIKELSDIDKLNARKPVMKIQNGLVTQES"
BASE COUNT      440 a    215 c    291 g    336 t
ORIGIN      
        1 cgcggcgtta actattttaa gaaatcaatg ggaggcgtcg acaacgcatt taagcaggtc
       61 atcagtaaca atctaggaaa ggaacaaatg ccacctaaat caacgttaaa agtggtggac
      121 aatagccatg aagtcacaga caaagttgcc catgagctga taagggatta cattaatgat
      181 ctggctgggt cagatgactc tgaagtcaag gattatatac ttaatctgtt gccctcatgg
      241 gagcagttaa gactgatgaa ggaaatccgg gataagaagc attcttacga atatgtcaag
      301 aaggatcctg caatgaaggt agcaagggtt gggggggaat accagtataa aagaagaagt
      361 gctggatcga atccattaac acaagggctt gaagtaaagt taaggaaagg aaagaaggag
      421 agaaatgaga agaaggtccc cagggtgata gacatgaatt gccttgacat atatgcggaa
      481 gatgtgagca ggtcaatagc ctattatggt tctttatcaa gcaaacctcc ctttctagac
      541 gacagttggg atgcttataa tggcttggaa ttcaaaaata cagtcgatga aagagaggta
      601 tatgattact gcaggaagac taatggtgca cagttgtgca attctctaag tgccctatat
      661 aacagaatta cacacatggg tgtaaacatg ggaacatatg ataacgtttt tacaccaccc
      721 aatggatcct tcatttgtat aatgcctaga aaccatgcac cagtgacaca caggacttgt
      781 gatatgccgt ttattttcat cactaggagc cctataggag aacaattgcc acatgttgaa
      841 gatcagcata gacatatgag tggcaaatac atttactatg ttagtaagct tagcagatta
      901 aatgtttcaa aaatatcttg ttgggacaat gctgggcaca gattggttgc tagtgcctct
      961 tatatcatat ccaaatgtga cgctctaagg gatcacaaag acaaagttgt agggttgtta
     1021 tcctacctaa tcgtggatgt ccaccaaaaa atatctgaat acttagatct gttgaaatat
     1081 atatctttta tgccctttgc agacttgcat atgttggcga agttaatcct tgataaatgt
     1141 gatcttttaa tgaaaaccaa aatggatgca tggatgttta ggcaaatcag aatgtacata
     1201 aaggagttat cagatataga caagttgaat gcacgtaagc cagtcatgaa gattcaaaat
     1261 ggcttagtca cccaagaaag ca
//
LOCUS       I24_22/11/BR2022_L      2317 bp    RNA     linear       12-MAR-2025
DEFINITION  Coredo-like virus 1 segment L partial sequence.
ACCESSION   I24_22/11/BR2022_L
VERSION
DBLINK      BioProject: PRJNA1223432
            BioSample: SAMN46822164
KEYWORDS    .
SOURCE      Coredo-like virus 1
  ORGANISM  Coredo-like virus 1
            Unclassified.
REFERENCE   1  (bases 1 to 2317)
  AUTHORS   Fuques,E., Massey,A.L., Qureshi,F.I., Campos-Silva,J.V., Ferreira
            da Silva,D.J., Peres,C., Levi,T. and Vega Thurber,R.L.
  TITLE     Large-scale metagenomic surveillance study expands the known
            diversity of RNA viruses in mosquito populations from the Amazon
            Basin
  JOURNAL   unpublished
REFERENCE   2  (bases 1 to 2317)
  AUTHORS   Fuques,E.
  TITLE     Direct Submission
  JOURNAL   Submitted (12-MAR-2025) Ecology, Evolution, and Marine Biology,
            University of California, Santa Barbara, UCSB Marine Science
            Institute, Santa Barbara, California 93117, United States
COMMENT     Bankit Comment: ALT EMAIL:eddiefuques-villalba@ucsb.edu
            Bankit Comment: TOTAL # OF SEQS:1
            
            ##Assembly-Data-START##
            Assembly Method       :: rnaSPAdes v. 3.15.3
            Sequencing Technology :: Illumina
            ##Assembly-Data-END##
FEATURES             Location/Qualifiers
     source          1..2317
                     /organism="Coredo-like virus 1"
                     /mol_type="genomic RNA"
                     /isolate="I24_22/11/BR2022"
                     /isolation_source="Mosquito pool"
                     /segment="L"
                     /country="Brazil"
                     /collection_date="2022"
                     /note="Viruses; Riboviria; Orthornavirae; Negarnaviricota;
                     Polyploviricotina; Ellioviricetes; Bunyavirales;
                     Phasmaviridae; Orthophasmavirus"
     gene            <1..>2317
                     /gene="RdRp"
     CDS             <1..>2317
                     /gene="RdRp"
                     /codon_start=1
                     /product="RNA-dependent RNA polymerase"
                     /translation="VRELLARPGRADRPDPEVQRTLMERVRLLPASTDSPYVIIKTTG
                     TILAEPTLTVEQAVTNYCNVRNARHDLWYRKLHDSRSERWGSAGLEARFRDFMHRMFN
                     EVEYDRSYDAMTPDFMFASGKDVVIGDVTVTSTYSIAKQKKYEKYSPLRTILSMTGSQ
                     VTQVDFILKDDMSNLLQEIRKFVEKGLIPNNVDFSLEIIYSITATELMVAIKDLCTDR
                     HSFNECLVTKKTSDSRMTYAILEGMLRDKVVSMPFTPYVPHASEEVLYDLIKEEVDRI
                     GGVNYFKKSMGGVDNAFKQVISNNLGKEQMPPKSTLKVVDNSHEVTDKVAHELIRDYI
                     NDLAGSDDSEVKDYILNLLPSWEQLRLMKEIRDKKHSYEYVKKDPAMKVARVGGEYQY
                     KRRSAGSNPLTQGLEVKLRKGKKERNEKKVPRVIDMNCLDIYAEDVSRSIAYYGSLSS
                     KPPFLDDSWDAYNGLEFKNTVDEREVYDYCRKTNGAQLCNSLSALYNRITHMGVNMGT
                     YDNVFTPPNGSFICIMPRNHAPVTHRTCDMPFIFITRSPIGEQLAHVEDQHRHMSGKY
                     IYYVSKLSRLNVSKISCWDNAGHRLVASASYIISKCDALRDHKDKVVGLLSYLIVDVH
                     QKISEYLDLLKYISFMPFADLHMLAKLILDKCDLLMKTKMDAWMFRQIRMYIKELSDI
                     DKLNARKPVMKIQNGLVTQESLGIKMELPSFFCLEARHSDPTEFIEEIGIIFSSRPKH
                     LYGSQFLDASTCMTAQWDLEYDDEVKKNGSWC"
BASE COUNT      772 a    399 c    534 g    612 t
ORIGIN      
        1 gtgagagaat tattagcaag gcctgggagg gctgataggc ctgacccaga agtgcaaagg
       61 acgctgatgg aaagagtgag gttgttacca gctagcacag acagccctta tgtaatcatt
      121 aaaacaactg gcacaatttt agctgagccc acattaacag tagagcaggc tgtgactaac
      181 tattgcaatg tccggaatgc gaggcatgat ttatggtata gaaagcttca cgactctaga
      241 agtgaacgtt ggggctcagc agggttggaa gccaggttta gagacttcat gcatagaatg
      301 ttcaatgaag tcgaatatga caggtcatat gatgccatga cacctgattt tatgtttgct
      361 agtggcaagg atgttgtcat tggcgatgtg acagttacaa gcacttatag tatagctaaa
      421 caaaagaagt atgagaaata ttccccattg aggactattc tctccatgac tggctcacaa
      481 gtaacacaag ttgacttcat tttaaaagac gacatgtcca atttattgca agaaattaga
      541 aaatttgtag aaaagggatt gattcccaac aatgtagatt tctccttgga aataatttat
      601 agtatcacag caactgaact aatggtggct ataaaggatc tgtgcacaga caggcattcc
      661 tttaatgaat gcttagtgac aaaaaagaca tcagacagta ggatgacata tgctatattg
      721 gaaggtatgc tgagggataa ggtggtgagc atgcctttca ctccttatgt tccccatgcc
      781 tccgaggagg tgttatatga tcttatcaag gaagaagtag acagaattgg cggcgttaac
      841 tattttaaga aatcaatggg aggcgtcgac aacgcattta agcaggtcat cagtaacaac
      901 ctaggaaagg aacaaatgcc acctaaatca acgttaaaag tggtggacaa tagccatgaa
      961 gtcacagaca aagttgccca tgagttgatt agggattata ttaatgatct ggccgggtca
     1021 gatgactctg aagtcaagga ttatatactt aatctgttgc cctcatggga gcagttaaga
     1081 ctgatgaagg aaatccgaga caagaagcac tcttacgaat atgtcaagaa ggatcctgca
     1141 atgaaggtag caagggttgg aggggaatac cagtataaaa gaagaagtgc tggatcgaat
     1201 ccgttaacac aagggcttga agtgaagtta aggaaaggaa agaaggagag aaatgagaag
     1261 aaggtcccca gggtgataga catgaattgc cttgacatat atgcggaaga tgtgagcagg
     1321 tcaatagcct attatgggtc tctatcaagc aaacctccat ttctagacga cagttgggat
     1381 gcttataatg gcttggaatt caaaaataca gtcgatgaaa gagaagtata tgattactgc
     1441 aggaagacta acggtgcaca gttgtgcaat tctctaagtg ccctatataa cagaattaca
     1501 cacatgggtg taaacatggg tacatatgat aacgttttta caccacccaa tggatccttc
     1561 atttgtataa tgcctagaaa tcatgcacca gtgacacaca ggacttgtga catgccattt
     1621 attttcatca ctaggagccc tataggagaa caattggcac atgttgaaga ccagcacaga
     1681 catatgagtg gtaaatacat ttactatgtt agtaagctta gcagactaaa tgtttcaaaa
     1741 atatcttgct gggacaatgc tgggcataga ttggttgcta gtgcctctta tatcatatcc
     1801 aaatgtgacg ctctaaggga tcacaaagac aaagttgtag ggttgttatc ctacctaatc
     1861 gtggatgtcc accaaaaaat atctgaatac ttagatctgt tgaaatatat atcttttatg
     1921 ccctttgcag acttgcacat gttggcgaag ttaatccttg ataaatgtga ccttttaatg
     1981 aaaaccaaaa tggatgcatg gatgtttagg caaatcagaa tgtacataaa ggagttatca
     2041 gatatagaca agttgaatgc acgtaagcca gttatgaaga ttcagaatgg cttggtcacc
     2101 caagaaagcc taggaatcaa gatggaattg cctagctttt tttgcttgga agctagacac
     2161 agtgacccaa ctgaattcat tgaagaaata ggcattattt tttcttctag gccaaaacac
     2221 ctttatggat ctcaatttct agatgcatca acctgcatga ctgcacaatg ggatttagaa
     2281 tatgatgatg aagtcaagaa aaatggctca tggtgcc
//
LOCUS       C7_12/19/BR2021_L       2449 bp    cRNA    linear       12-MAR-2025
DEFINITION  Coredo-like virus 2 segment L partial CDS.
ACCESSION   C7_12/19/BR2021_L
VERSION
DBLINK      BioProject: PRJNA1223432
            BioSample: SAMN46822065
KEYWORDS    .
SOURCE      Coredo-like virus 2
  ORGANISM  Coredo-like virus 2
            Unclassified.
REFERENCE   1  (bases 1 to 2449)
  AUTHORS   Fuques,E., Massey,A.L., Qureshi,F.I., Campos-Silva,J.V., Ferreira
            da Silva,D.J., Peres,C., Levi,T. and Vega Thurber,R.L.
  TITLE     Large-scale metagenomic surveillance study expands the known
            diversity of RNA viruses in mosquito populations from the Amazon
            Basin
  JOURNAL   unpublished
REFERENCE   2  (bases 1 to 2449)
  AUTHORS   Fuques,E.
  TITLE     Direct Submission
  JOURNAL   Submitted (12-MAR-2025) Ecology, Evolution, and Marine Biology,
            University of California, Santa Barbara, UCSB Marine Science
            Institute, Santa Barbara, California 93117, United States
COMMENT     Bankit Comment: ALT EMAIL:eddiefuques-villalba@ucsb.edu
            Bankit Comment: TOTAL # OF SEQS:6
            
            ##Assembly-Data-START##
            Assembly Method       :: rnaSPAdes v. 3.15.3
            Sequencing Technology :: Illumina
            ##Assembly-Data-END##
FEATURES             Location/Qualifiers
     source          1..2449
                     /organism="Coredo-like virus 2"
                     /mol_type="viral cRNA"
                     /isolate="C7_12/19/BR2021"
                     /isolation_source="Mosquito pool"
                     /segment="L"
                     /country="Brazil"
                     /collection_date="2021"
                     /note="Viruses; Riboviria; Orthornavirae; Negarnaviricota;
                     Polyploviricotina; Ellioviricetes; Bunyavirales;
                     Phasmaviridae; Orthophasmavirus"
     gene            <1..>2449
                     /gene="RdRp"
     CDS             <1..>2449
                     /gene="RdRp"
                     /codon_start=3
                     /product="RNA-dependent RNa polymerase"
                     /translation="GFGVDYSLEIAYCKAATELMVAIKDLCENRNAFNKSLESGKLTK
                     GRINYSILEGLLRDEVSNTYLKPYIPHVREQELYDIVKKEVERIGGADYFKDSMKGVD
                     EAFDTVINNNKNKEQISPKSTLKVVDNSHSYNDKVAHELIKDYITDLVQSDESDIRGY
                     ILELLPSFNQLKLMKKIHDDKMSNKDIKDSVEMKDNRVGGEYQYKRKTSGTNPLTQLL
                     ETKLKKGKGANRNEKKKPKVINMHSIDAYANSIDDTINYYGSLTTKPPILDDSWDSYN
                     KLEEESTIREREVYDYCRKTNGAQLCNSLSALYNRITHMGIRMGTYDNIFIPPNGSFI
                     CIMPKNHAPVTHRTCDMPFIFIARSRLDEPLNHVEDHHRVNTTKYTYYVSKLSRLNVA
                     KISCWDNAGHRLVASSSYIISKCDALREHKAKVVGLLTYLIIDIHQKISEYLDLLKYI
                     SFMPFADLHVLPKLILDKCDLLMKTKMDAWMLRQIRRYIKELSNINKLEATKPVMQLQ
                     NGVVLQDSLGLKMKLPSFFALSVRHNDPTEFIEEIGIIFASRPKHLYGSQFLDASTTM
                     TARWDVEYDKEVEKYGSWCTTGFSETDYPFQAKYSYHSDAIYYATQLLEQNIDATEGM
                     IESHLFKSSYGDFLHANCSLRGCTKDSKERKTQDDLHTTSIDACLKHYKELNFSDDAC
                     RTISVGQNFCVSDEIMEFSMSEKDQRGGGRPIATPTLKTKAALMLIEKPEASIGVFTP
                     NNILVAGKSKIREQHQTYTTAISHGASIGLQNVYQLTEDQSKYSENDNPRKYEVYLRS
                     SNIFKQDIRKLLRARRS"
BASE COUNT      874 a    438 c    496 g    641 t
ORIGIN      
        1 gcggattcgg ggtcgattat tctcttgaaa tagcatattg taaggcagca acagaactaa
       61 tggttgccat aaaagattta tgtgaaaaca ggaatgcatt caacaaatca ctagagtctg
      121 gcaaattgac caaaggacgc atcaattatt caatactgga aggtctactt agggatgaag
      181 tcagcaacac ttatctaaaa ccatatatac cccatgtacg tgaacaagag ttgtatgaca
      241 tagtcaaaaa ggaggttgaa cgtataggtg gtgctgacta tttcaaagac tcaatgaagg
      301 gtgttgatga agcatttgat actgtcatca acaataacaa aaacaaagaa caaattagtc
      361 ctaaatccac actcaaggta gttgacaata gccatagtta caatgacaag gtagctcatg
      421 aattgattaa agattatatc actgacctgg ttcagtcaga tgaatcagac atcaggggtt
      481 acatcctaga actgctacct tcgttcaatc agttgaaatt aatgaagaag atacatgatg
      541 ataaaatgtc aaacaaagac atcaaagatt ctgtagaaat gaaggataac agagttggtg
      601 gtgaatacca atacaagcga aaaaccagtg gcacaaatcc attgacacag ttgttggaga
      661 ctaaacttaa aaaaggaaaa ggtgccaata ggaacgaaaa aaagaaaccc aaggtaatta
      721 atatgcatag cattgatgct tatgccaaca gcattgatga caccataaac tattatggct
      781 cactaaccac taagccacct atattggatg acagttggga ttcatacaac aagttggaag
      841 aagagagcac tataagagaa agggaagtct atgattattg taggaaaact aatggagcac
      901 agttgtgtaa ctcacttagt gcactctaca acagaataac acatatgggc ataaggatgg
      961 gtacatatga caatatattc atacctccta atggttcctt tatatgcatt atgcccaaaa
     1021 atcatgctcc tgtgactcat aggacttgtg atatgccctt catatttatt gcacgctcta
     1081 ggctggatga acctcttaat catgttgaag accatcatag agtcaacaca actaaataca
     1141 cttattatgt aagtaaactt agtagactga atgtcgccaa gatatcatgt tgggataatg
     1201 ctgggcatag attggtggct agttcatcat acataatttc caagtgtgat gcattacgag
     1261 agcataaggc aaaagtagta gggttattga cataccttat aatagatata caccaaaaga
     1321 tctctgagta cctagacctg ttaaagtaca tatctttcat gccctttgca gacctacatg
     1381 tgttaccaaa attgatacta gataaatgcg atctgttaat gaaaaccaaa atggatgcat
     1441 ggatgcttcg gcaaattagg cgatacatca aggaattgtc aaacattaat aaattagagg
     1501 caaccaagcc tgtaatgcag ctacagaatg gggtagtctt acaggacagt cttggactca
     1561 aaatgaagtt acccagtttc tttgccctaa gcgttaggca caatgatcca actgaattta
     1621 tagaggagat aggcatcatc tttgcttcta gacctaaaca cctttatggg tcacaatttc
     1681 ttgatgcatc aacaactatg actgctagat gggatgttga atatgataaa gaggtggaga
     1741 agtatggttc ttggtgcacg actgggtttt ctgagactga ctaccccttt caggctaaat
     1801 atagctacca ttctgatgct atatattacg caacacagtt gctggaacaa aacattgatg
     1861 caacagaagg gatgatagag tctcacctat tcaaaagctc ttatggggat tttctacatg
     1921 ccaattgttc tcttagggga tgcacaaagg attccaagga aaggaaaaca caagatgacc
     1981 ttcacaccac atcaatagat gcatgtttga agcattacaa ggagctcaac tttagtgatg
     2041 atgcttgtag aaccataagt gttggtcaga atttttgtgt gtcagatgaa atcatggagt
     2101 tttcaatgtc agaaaaggac cagagaggtg gtggaagacc tatagcaaca ccaacactaa
     2161 agacgaaggc agcactaatg cttatagaaa aaccagaagc atcaattggt gtttttaccc
     2221 ccaataacat attagtggca ggaaagagta aaatcagaga gcaacaccaa acatatacta
     2281 ctgccatatc gcatggtgct tctataggcc tccaaaatgt ttatcaatta actgaagacc
     2341 agagtaaata ttctgaaaat gacaatccaa ggaaatatga agtttattta aggtcaagta
     2401 acattttcaa gcaggacata cgaaaactcc tgcgtgcgcg ccgtagtag
//
LOCUS       C8_15/82/BR2021_L       1453 bp    cRNA    linear       12-MAR-2025
DEFINITION  Coredo-like virus 2 segment L partial CDS.
ACCESSION   C8_15/82/BR2021_L
VERSION
DBLINK      BioProject: PRJNA1223432
            BioSample: SAMN46822069
KEYWORDS    .
SOURCE      Coredo-like virus 2
  ORGANISM  Coredo-like virus 2
            Unclassified.
REFERENCE   1  (bases 1 to 1453)
  AUTHORS   Fuques,E., Massey,A.L., Qureshi,F.I., Campos-Silva,J.V., Ferreira
            da Silva,D.J., Peres,C., Levi,T. and Vega Thurber,R.L.
  TITLE     Large-scale metagenomic surveillance study expands the known
            diversity of RNA viruses in mosquito populations from the Amazon
            Basin
  JOURNAL   unpublished
REFERENCE   2  (bases 1 to 1453)
  AUTHORS   Fuques,E.
  TITLE     Direct Submission
  JOURNAL   Submitted (12-MAR-2025) Ecology, Evolution, and Marine Biology,
            University of California, Santa Barbara, UCSB Marine Science
            Institute, Santa Barbara, California 93117, United States
COMMENT     Bankit Comment: ALT EMAIL:eddiefuques-villalba@ucsb.edu
            Bankit Comment: TOTAL # OF SEQS:6
            
            ##Assembly-Data-START##
            Assembly Method       :: rnaSPAdes v. 3.15.3
            Sequencing Technology :: Illumina
            ##Assembly-Data-END##
FEATURES             Location/Qualifiers
     source          1..1453
                     /organism="Coredo-like virus 2"
                     /mol_type="viral cRNA"
                     /isolate="C8_15/82/BR2021"
                     /isolation_source="Mosquito pool"
                     /segment="L"
                     /country="Brazil"
                     /collection_date="2021"
                     /note="Viruses; Riboviria; Orthornavirae; Negarnaviricota;
                     Polyploviricotina; Ellioviricetes; Bunyavirales;
                     Phasmaviridae; Orthophasmavirus"
     gene            <1..>1453
                     /gene="RdRp"
     CDS             <1..>1453
                     /gene="RdRp"
                     /codon_start=1
                     /product="RNA-dependent RNA polymerase"
                     /translation="RQNFCVSDEIMEFSMSEKDQRGGGRPIATPTLKTKAALMLIEKP
                     EASIGVFTPNNILVAGKSKIREQHQTYTTAISHGASIGLQNVYQLTEDQSKYSENDNP
                     RKYEVYLRSSNIFKQDIRKLQLVALRKLYDRRHLVHRMPNEIDKDSELLVKKVSNENT
                     RGVRASIGWPQGMLNNISTTIHSAADYWILKAFKNSYPNIQIHARGLVHSDDSWVTVC
                     TNSLEDFVLFTVYRLVAKKLFCLKINEKKLWGGKYLGELVSNYNLNGKVHLATSKVLS
                     NGLSNLTYQNWPIDVSTQISTIQQVYRTGANIGTLIMLSTILRQQIISAYQVTGIQKE
                     LLYSLPVELGGYPKCSVFKLGVGGVNAVYDELANKYGENPDADYTKIVLGAVASTRQF
                     FSTNSSNTLNADKDYAEVVMPSRGEIFKGIRYLMPKSKKLHTALKMIDEVTSQFPSDG
                     LGMIITRPLTLAESLGHLKDTTMTSMYRLAAEKY"
BASE COUNT      486 a    247 c    309 g    411 t
ORIGIN      
        1 cgtcagaatt tttgtgtgtc agatgaaatc atggagtttt caatgtcaga aaaggaccag
       61 agaggtggtg gaagacctat agcaacacca acactaaaga cgaaggcagc actaatgctt
      121 atagaaaaac cagaagcatc aattggtgtt tttaccccca ataacatatt agtggcagga
      181 aagagtaaaa tcagagagca acaccaaaca tatactactg ccatatcgca tggtgcttct
      241 ataggcctcc aaaatgttta tcaattaact gaagaccaga gtaaatattc tgaaaatgac
      301 aatccaagga aatatgaagt ttatttaagg tcaagtaaca ttttcaagca ggacatacga
      361 aaactccaat tggtggcatt gaggaaatta tatgataggc gtcacttagt acataggatg
      421 cctaatgaaa ttgacaaaga tagtgaattg ctggtaaaaa aagtctctaa tgagaacacg
      481 cggggtgtta gagcatctat aggctggcct caaggcatgt taaataacat atccacgact
      541 atacattctg cagctgatta ttggatattg aaggcattta agaactcgta cccaaatata
      601 cagatccatg ctagaggatt ggttcattct gatgattctt gggtgactgt ctgtactaat
      661 agcttggagg actttgtgtt atttactgtc tacagactag tggctaaaaa gctattttgt
      721 cttaagatca atgaaaagaa gttatggggt ggaaagtatt taggtgagct agtctccaat
      781 tacaatttga atggcaaggt ccatctagca acatctaaag tcttaagcaa tggcttgtcg
      841 aatctgactt atcagaattg gccaattgat gttagcactc agatttcaac aatacaacaa
      901 gtttatagga ctggagctaa tattgggaca ttaataatgc tatcaactat actccggcag
      961 cagattattt ctgcatatca agtcactggc atacaaaagg agctcttata ctcattaccg
     1021 gttgagttag ggggttaccc taaatgttct gtatttaaac ttggtgttgg tggtgtgaat
     1081 gctgtttatg atgaactagc taataaatat ggtgaaaatc cagatgcaga ctacactaaa
     1141 atagtattag gtgctgtggc ttcaactagg caattctttt caacaaatag ttctaataca
     1201 ctgaatgctg acaaggatta tgctgaagtg gtgatgccct cacgtggtga gatctttaag
     1261 ggtattagat acttgatgcc caagtccaag aaattgcaca ctgcattgaa aatgattgat
     1321 gaagtcacaa gccagtttcc tagtgatggg ttgggaatga tcataactag acccctgact
     1381 ttagctgaat ctctaggaca ccttaaggac actacaatga ccagtatgta taggttagca
     1441 gcagaaaaat acc
//
LOCUS       D10_16/3/BR2021_L       4751 bp    cRNA    linear       12-MAR-2025
DEFINITION  Coredo-like virus 2 segment L partial sequence.
ACCESSION   D10_16/3/BR2021_L
VERSION
DBLINK      BioProject: PRJNA1223432
            BioSample: SAMN46822081
KEYWORDS    .
SOURCE      Coredo-like virus 2
  ORGANISM  Coredo-like virus 2
            Unclassified.
REFERENCE   1  (bases 1 to 4751)
  AUTHORS   Fuques,E., Massey,A.L., Qureshi,F.I., Campos-Silva,J.V., Ferreira
            da Silva,D.J., Peres,C., Levi,T. and Vega Thurber,R.L.
  TITLE     Large-scale metagenomic surveillance study expands the known
            diversity of RNA viruses in mosquito populations from the Amazon
            Basin
  JOURNAL   unpublished
REFERENCE   2  (bases 1 to 4751)
  AUTHORS   Fuques,E.
  TITLE     Direct Submission
  JOURNAL   Submitted (12-MAR-2025) Ecology, Evolution, and Marine Biology,
            University of California, Santa Barbara, UCSB Marine Science
            Institute, Santa Barbara, California 93117, United States
COMMENT     Bankit Comment: ALT EMAIL:eddiefuques-villalba@ucsb.edu
            Bankit Comment: TOTAL # OF SEQS:6
            
            ##Assembly-Data-START##
            Assembly Method       :: rnaSPAdes v. 3.15.3
            Sequencing Technology :: Illumina
            ##Assembly-Data-END##
FEATURES             Location/Qualifiers
     source          1..4751
                     /organism="Coredo-like virus 2"
                     /mol_type="viral cRNA"
                     /isolate="D10_16/3/BR2021"
                     /isolation_source="Mosquito pool"
                     /segment="L"
                     /country="Brazil"
                     /collection_date="2021"
                     /note="Viruses; Riboviria; Orthornavirae; Negarnaviricota;
                     Polyploviricotina; Ellioviricetes; Bunyavirales;
                     Phasmaviridae; Orthophasmavirus"
     gene            150..>4751
                     /gene="RdRp"
     CDS             150..>4751
                     /gene="RdRp"
                     /codon_start=1
                     /product="RNA-dependent RNA polymerase"
                     /translation="MSEQVDPATLAAELAGRLGKAERPEAIIQRSLIDTVISLPPNID
                     TPYVTIKSGADIIKEPILTVEQAVTNYCNIRNARHDLWYRKLHKSRMIKWDTAETEAT
                     FGQFMDDVLKFTNYNKSHNNMTPDFMLATKDEIVIGDVTVTSTYNLAKQRKYEKYSPL
                     RDILSETNRQVHQVDFILKEDLSNLYQELRKLSERGIISKNVDYSLEIAYCKAATELM
                     VAIKDLCENRNAFNKSLESGKLTKGRINYSILEGLLRDEVSNTYLKPYIPHVREQELY
                     DIVKKEVERIGGADYFKDSMKGVDEAFDTVINNNKNKEQISPKSTLKVVDNSHSYNDK
                     VAHELIKDYITDLVQSDESDIRGYILELLPSFNQLKLMKKIHDDKMSNKDIKDSVEMK
                     DNRVGGEYQYKRKTSGTNPLTQLLETKLKKGKGANRNEKKKPKVINMHSIDAYANSID
                     DTINYYGSLTTKPPILDDSWDSYNKLEEESTIREREVYDYCRKTNGAQLCNSLSALYN
                     RITHMGIRMGTYDNIFIPPNGSFICIMPKNHAPVTHRTCDMPFIFIARSRLDEPLNHV
                     EDHHRVNTTKYTYYVSKLSRLNVAKISCWDNAGHRLVASSSYIISKCDALREHKAKVV
                     GLLTYLIIDIHQKISEYLDLLKYISFMPFADLHVLPKLILDKCDLLMKTKMDAWMLRQ
                     IRRYIKELSNINKLEATKPVMQLQNGVVLQDSLGLKMKLPSFFALSVRHNDPTEFIEE
                     IGIIFASRPKHLYGSQFLDASTTMTARWDVEYDKEVEKYGSWCTTGFSETDYPFQAKY
                     SYHSDAIYYATQLLEQNIDATEGMIESHLFKSSYGDFLHANCSLRGCTKDSKERKTQD
                     DLHTTSIDACLKHYKELNFSDDACRTISVGQNFCVSDEIMEFSMSEKDQRGGGRPIAT
                     PTLKTKAALMLIEKPEASIGVFTPNNILVAGKSKIREQHQTYTTAISHGASIGLQNVY
                     QLTEDQSKYSENDNPRKYEVYLRSSNIFKQDIRKLQLVALRKLYDRRHLVHRMPNEID
                     KDSELLVKKVSNENTRGVRASIGWPQGMLNNISTTIHSAADYWILKAFKNSYPNIQIH
                     ARGLVHSDDSWVTVCTNSLEDFVLFTVYRLVAKKLFCLKINEKKLWGGKYLGELVSNY
                     NLNGKVHLATSKVLSNGLSNLTYQNWPIDVSTQISTIQQVYRTGANIGTLIMLSTILR
                     QQIISAYQVTGIQKELLYSLPVELGGYPKCSVFKLGVGGVNAVYDELANKYGENPDAD
                     YTKIVLGAVASTRQFFSTNSSNTLNADKDYAEVVMPSRGEIFKGIRYLMPKSKKLHTA
                     LKMIDEVTSQFPSDGLGMIITRPLTLAESLGHLKDTTMTSMYRLAAEKYTQSVRRLAS
                     SQAQQSSGRVVRVSTSEPMTMNCMYEYLKNIKCTVEDLEMTRAAMEPESEIIHACSAI
                     VHTACIGSDIFPLRGNVINRMPEFETIYDTVSPLVDVMLYMIDSEEPVKSGTPTLYER
                     YGTYKTSIGTLESDARNMRARFDKYFKFYTMAKACSLIMQ"
BASE COUNT     1680 a    824 c    960 g   1287 t
ORIGIN      
        1 tcgcagaggt ccgaattatt ataaccaaca atatactaaa cgaaaatata cttcgaatac
       61 taagacagga atttttcaat actattacct tttaaattga tgatttattg atctggttaa
      121 ggtaattacc accactacag ccactcacaa tgtctgaaca ggttgatcca gcaactctag
      181 cagcagaatt agcagggagg ctaggaaaag cagagagacc agaggcaatt atacaaagat
      241 ctctaattga cacagtaatt agccttcctc caaatattga tactccatat gtcactatta
      301 aatctggtgc agatataata aaggagccaa tattgactgt tgaacaagct gtgactaatt
      361 actgtaatat caggaatgca aggcatgact tatggtatag aaaattacat aaatcaagaa
      421 tgatcaagtg ggacacagca gagactgagg ccacatttgg ccaatttatg gatgatgttc
      481 taaagttcac caattacaat aaatctcata ataacatgac acctgacttt atgttagcaa
      541 ctaaagatga gatagtcatt ggtgatgtta ctgtcactag tacttacaac ttggcaaaac
      601 aaagaaaata tgaaaaatat tcaccactca gagacatctt atcagagact aatagacagg
      661 tacatcaagt agatttcatt cttaaggaag atttgtcaaa cctataccaa gagctcagaa
      721 aactttctga acgaggaata atatcaaaga atgtcgatta ttctcttgaa atagcatatt
      781 gtaaggcagc aacagaacta atggttgcca taaaagattt atgtgaaaac aggaatgcat
      841 tcaacaaatc actagagtct ggcaaattga ccaaaggacg catcaattat tcaatactgg
      901 aaggtctact tagagatgaa gtcagcaaca cttatctaaa accatatata ccccatgtac
      961 gtgaacaaga attgtatgac attgtcaaaa aggaggttga acgtataggt ggtgctgact
     1021 atttcaaaga ctcaatgaag ggtgttgatg aagcatttga tactgtcatc aacaataaca
     1081 aaaacaaaga acaaattagt cctaaatcca cactcaaggt agttgacaat agccatagtt
     1141 acaatgacaa ggtagctcat gaattgatta aagattatat tactgacctg gttcagtcag
     1201 atgaatcaga catcaggggg tacatccttg aactactacc ttcgttcaat cagttgaaat
     1261 tgatgaagaa gatacatgat gataaaatgt caaacaaaga catcaaagat tctgtagaaa
     1321 tgaaggataa cagagttggt ggtgaatacc aatacaagcg gaaaaccagt ggcacaaatc
     1381 cattgacaca gttgttggag actaaactta aaaaaggaaa aggtgccaat agaaacgaaa
     1441 aaaagaaacc caaggtaatc aatatgcata gcattgatgc ttatgccaac agcattgatg
     1501 acaccataaa ctattatggc tcactaacca ctaagccacc tatattagat gacagttggg
     1561 attcatacaa caagttggaa gaagagagta ctataagaga aagggaagtc tatgattatt
     1621 gtaggaaaac taatggagca cagttgtgta actcacttag tgcactctac aacagaataa
     1681 cacatatggg cataaggatg ggtacatatg acaatatatt catacctcct aatggttcct
     1741 ttatatgcat tatgcccaaa aatcatgctc ctgtgactca taggacttgt gatatgccct
     1801 tcatattcat tgcacgctct aggttggatg aacctcttaa tcatgttgaa gaccatcata
     1861 gagtcaacac aactaaatac acttattatg taagtaaact tagtagactg aatgtcgcca
     1921 agatatcatg ttgggataat gctgggcata gattggtggc tagttcatca tacataattt
     1981 ccaagtgtga tgcactaaga gagcataagg caaaagtagt ggggttattg acatacctta
     2041 taatagatat acaccaaaag atctctgagt acctagacct gttaaagtac atatctttca
     2101 tgccctttgc agacctacat gtgttaccaa aattgatact agacaaatgc gacctgttaa
     2161 tgaaaaccaa aatggatgca tggatgcttc ggcaaattag gcgatacatc aaggaattgt
     2221 caaacattaa taaattagag gcaaccaagc ctgtaatgca gctacagaat ggggtagtat
     2281 tacaggacag tcttggactc aaaatgaagt tacccagttt ctttgccctg agtgttaggc
     2341 acaatgatcc aactgaattt atagaggaga taggcatcat ctttgcttct agacctaaac
     2401 acctttatgg gtcacaattt cttgatgcgt caacaactat gactgctaga tgggatgttg
     2461 aatatgacaa agaggtggag aagtatggtt cttggtgcac gactgggttt tctgagactg
     2521 actacccctt tcaggctaaa tatagctacc attctgatgc tatatattac gcaacacagt
     2581 tgctggaaca aaacattgat gcaacagaag ggatgataga gtctcaccta ttcaaaagct
     2641 cttatgggga ttttctacat gccaattgtt ctcttagggg atgcacaaag gattccaagg
     2701 aaaggaaaac acaagatgac cttcacacca catcaataga tgcatgtttg aagcattaca
     2761 aggagctcaa ctttagtgat gatgcttgta gaaccataag tgttggtcag aatttttgtg
     2821 tgtcagatga aatcatggag ttttcaatgt cagaaaagga ccagagaggt ggtggaagac
     2881 ctatagcaac accaacacta aagacgaagg cagcactaat gcttatagaa aaaccagaag
     2941 catctattgg tgtttttacc cccaataaca tattagtggc aggaaagagt aaaatcagag
     3001 agcaacacca aacatatact actgccatat cacatggtgc ttctataggc ctccaaaatg
     3061 tttatcaatt aactgaagac cagagtaagt attctgaaaa tgacaatcca aggaaatatg
     3121 aagtttattt aaggtcaagt aacattttca agcaggacat acgaaaactc caattggtgg
     3181 cattgaggaa attatatgat aggcgtcact tagtacatag gatgcctaat gaaattgaca
     3241 aagatagtga attgctagta aaaaaagtct ctaatgagaa cacgcggggt gttagagcat
     3301 ctataggctg gcctcaaggc atgttaaata acatatccac cactatacat tctgcagctg
     3361 attattggat attgaaggca tttaagaact cgtacccaaa tatacagatc catgctagag
     3421 gattggttca ttctgatgat tcttgggtga ctgtctgtac taatagcttg gaggactttg
     3481 tattatttac tgtctacaga ctagtggcta aaaagctatt ttgtcttaag atcaatgaaa
     3541 agaagttatg gggtggaaag tatttaggtg agctagtctc caattacaat ttgaatggca
     3601 aggtccatct agcaacatct aaagtcttaa gcaatggctt gtctaatctg acttaccaga
     3661 attggccaat tgatgttagc actcagattt caacaataca acaagtttat aggactggag
     3721 ctaatattgg gacattaata atgctatcaa ctatactccg gcagcagatt atttctgcat
     3781 atcaagtcac tggcatacaa aaggagctct tatactcatt accggttgag ttagggggtt
     3841 accctaaatg ttctgtattt aaacttggtg ttggtggtgt gaatgctgtt tatgatgaac
     3901 tagctaataa atatggcgaa aatccagatg cagactacac taaaatagta ttaggtgctg
     3961 tggcttcaac taggcaattc ttttcaacaa atagttctaa tacactgaat gctgacaagg
     4021 attatgctga agtggtgatg ccctcacgtg gtgagatctt taagggtatt agatacttga
     4081 tgcccaagtc caagaaattg cacactgcat tgaaaatgat tgatgaagtc acaagccagt
     4141 ttcctagtga tgggttggga atgatcataa ctagacccct gactttagct gaatctctag
     4201 gacaccttaa ggacacaact atgaccagta tgtataggtt agcagcagaa aaatacacac
     4261 aaagtgtcag aaggttagca tcgtcacagg cacaacaatc atcaggtagg gtggtaaggg
     4321 taagcacatc tgaaccaatg accatgaatt gtatgtatga ataccttaag aatattaaat
     4381 gcactgtaga ggacttggaa atgactagag cagcaatgga acctgaaagt gaaataatac
     4441 atgcttgcag tgctattgtg catactgcat gcattggttc tgacatattt ccactaaggg
     4501 gaaatgtgat aaacaggatg cctgaatttg aaactattta tgatactgtg tcaccattag
     4561 tggatgtaat gttgtatatg attgacagtg aagaaccagt taaaagtgga acaccgacac
     4621 tatatgagag atacgggaca tataagacca gcattgggac actagagtca gatgcaagaa
     4681 acatgagggc cagatttgac aagtatttca aattttatac tatggccaag gcatgcagtt
     4741 taattatgca a
//
LOCUS       D10_8/18/BR2021_L       3629 bp    cRNA    linear       12-MAR-2025
DEFINITION  Coredo-like virus 2 segment L partial sequence.
ACCESSION   D10_8/18/BR2021_L
VERSION
DBLINK      BioProject: PRJNA1223432
            BioSample: SAMN46822084
KEYWORDS    .
SOURCE      Coredo-like virus 2
  ORGANISM  Coredo-like virus 2
            Unclassified.
REFERENCE   1  (bases 1 to 3629)
  AUTHORS   Fuques,E., Massey,A.L., Qureshi,F.I., Campos-Silva,J.V., Ferreira
            da Silva,D.J., Peres,C., Levi,T. and Vega Thurber,R.L.
  TITLE     Large-scale metagenomic surveillance study expands the known
            diversity of RNA viruses in mosquito populations from the Amazon
            Basin
  JOURNAL   unpublished
REFERENCE   2  (bases 1 to 3629)
  AUTHORS   Fuques,E.
  TITLE     Direct Submission
  JOURNAL   Submitted (12-MAR-2025) Ecology, Evolution, and Marine Biology,
            University of California, Santa Barbara, UCSB Marine Science
            Institute, Santa Barbara, California 93117, United States
COMMENT     Bankit Comment: ALT EMAIL:eddiefuques-villalba@ucsb.edu
            Bankit Comment: TOTAL # OF SEQS:6
            
            ##Assembly-Data-START##
            Assembly Method       :: rnaSPAdes v. 3.15.3
            Sequencing Technology :: Illumina
            ##Assembly-Data-END##
FEATURES             Location/Qualifiers
     source          1..3629
                     /organism="Coredo-like virus 2"
                     /mol_type="viral cRNA"
                     /isolate="D10_8/18/BR2021"
                     /isolation_source="Mosquito pool"
                     /segment="L"
                     /country="Brazil"
                     /collection_date="2021"
                     /note="Viruses; Riboviria; Orthornavirae; Negarnaviricota;
                     Polyploviricotina; Ellioviricetes; Bunyavirales;
                     Phasmaviridae; Orthophasmavirus"
     gene            156..>3629
                     /gene="RdRp"
     CDS             156..>3629
                     /gene="RdRp"
                     /codon_start=1
                     /product="RNA-dependent RNA polymerase"
                     /translation="MSEQVDPATLAAELAGRLGKAERPEAIIQRSLIDTVISLPPNID
                     TPYVTIKSGADIIKEPILTVEQAVTNYCNIRNARHDLWYRKLHKSRMIKWDTAETEAT
                     FGQFMDDVLKFTNYNKSHNNMTPDFMLATKDEIVIGDVTVTSTYNLAKQRKYEKYSPL
                     RDILSETNRQVHQVDFILKEDLSNLYQELRKLSERGIISKNVDYSLEIAYCKAATELM
                     VAIKDLCENRNAFNKSLESGKLTKGRINYSILEGLLRDEVSNTYLKPYIPHVREQELY
                     DIVKKEVERIGGADYFKDSMKGVDEAFDTVINNNKNKEQISPKSTLKVVDNSHSYNDK
                     VAHELIKDYITDLVQSDESDIRGYILELLPSFNQLKLMKKIHDDKMSNKDIKDSVEMK
                     DNRVGGEYQYKRKTSGTNPLTQLLETKLKKGKGANRNEKKKPKVINMHSIDAYANSID
                     DTINYYGSLTTKPPILDDSWDSYNKLEEESTIREREVYDYCRKTNGAQLCNSLSALYN
                     RITHMGIRMGTYDNIFIPPNGSFICIMPKNHAPVTHRTCDMPFIFIARSRLDEPLNHV
                     EDHHRVNTTKYTYYVSKLSRLNVAKISCWDNAGHRLVASSSYIISKCDALREHKAKVV
                     GLLTYLIIDIHQKISEYLDLLKYISFMPFADLHVLPKLILDKCDLLMKTKMDAWMLRQ
                     IRRYIKELSNINKLEATKPVMQLQNGVVLQDSLGLKMKLPSFFALSVRHNDPTEFIEE
                     IGIIFASRPKHLYGSQFLDASTTMTARWDVEYDKEVEKYGSWCTTGFSETDYPFQAKY
                     SYHSDAIYYATQLLEQNIDATEGMIESHLFKSSYGDFLHANCSLRGCTKDSKERKTQD
                     DLHTTSIDACLKHYKELNFSDDACRTISVGQNFCVSDEIMEFSMSEKDQRGGGRPIAT
                     PTLKTKAALMLIEKPEASIGVFTPNNILVAGKSKIREQHQTYTTAISHGASIGLQNVY
                     QLTEDQSKYSENDNPRKYEVYLRSSNIFKQDIRKLQLVALRKLYDRRHLVHRMPNEID
                     KDSELLVKKVSNENTRGVRASIGWPQGMLNNISTTIHSAADYWILKAFKNSYPNIQIH
                     ARGLVHSDDSWVTVCTNSLEDFVLFTVYRLVAKKLFCLKINEKKLWGGKYLGELVSNY
                     NLNGKVHLATSK"
BASE COUNT     1308 a    634 c    720 g    967 t
ORIGIN      
        1 ggcagcacgc agaggtccga attattataa ccaacaatat actaaacgaa aatatacttc
       61 gaacactaag acaggaattt tttaatacta ttacctttaa aattgatgat ttattgatcc
      121 ggttaaggta attaccacca ctgcagccac tcacaatgtc tgaacaggtt gatccagcaa
      181 ctctagcagc agagttagca gggaggctag gaaaagcaga gagaccagag gcaattatac
      241 aaagatctct aattgacaca gtaattagcc ttcctccaaa tattgatact ccatatgtca
      301 ctattaaatc tggtgcagat ataataaagg agccaatatt gactgttgaa caagctgtga
      361 ctaattactg taatatcagg aatgcaaggc atgacttatg gtatagaaaa ttacataaat
      421 caagaatgat caagtgggac acagcagaga ctgaggccac atttggccaa tttatggatg
      481 atgttctaaa attcaccaat tacaataaat cccataataa catgacacct gacttcatgt
      541 tagcaactaa agatgagata gtcattggtg atgttactgt cactagtact tacaacttgg
      601 caaaacaaag aaaatatgaa aaatattcac cactcagaga tatattatca gagactaata
      661 gacaggtaca tcaagtagat ttcattctta aggaagattt gtcaaaccta taccaagagc
      721 tcagaaaact ttctgaacga ggaataatat caaagaatgt cgattattct cttgaaatag
      781 catattgtaa ggcagcaaca gaactaatgg ttgccataaa agatttatgt gaaaacagga
      841 atgcattcaa caaatcacta gagtctggca aattgacaaa aggacgcatc aattattcaa
      901 tactggaagg tctacttaga gatgaagtca gcaacactta tctaaaacca tatatacccc
      961 atgtacgtga acaagaattg tatgacatag tcaaaaagga ggttgaacgt ataggtggtg
     1021 ctgactattt caaagactca atgaagggtg ttgatgaagc atttgatact gtcatcaaca
     1081 ataacaaaaa caaagaacaa attagtccta aatccacact caaggtagtt gacaatagcc
     1141 atagttacaa tgacaaggta gctcatgaat tgattaaaga ttatattact gacctggttc
     1201 agtcagatga atcagacatc agggggtaca tccttgaact gctaccttcg ttcaatcagt
     1261 tgaaattaat gaagaagata catgatgata aaatgtcaaa caaggacatc aaagattctg
     1321 tagaaatgaa ggataacaga gttggtggtg aataccaata caagcgaaaa accagtggca
     1381 caaatccatt gacacagttg ttggagacta aacttaaaaa aggaaaaggt gccaatagga
     1441 acgaaaaaaa gaaacccaag gtaattaata tgcatagcat tgatgcttat gccaacagca
     1501 ttgatgacac cataaactat tatggctcac taaccacaaa gccacctata ttggatgaca
     1561 gttgggattc atacaacaag ttggaagaag agagtactat aagagaaagg gaagtctatg
     1621 attattgtag gaaaactaat ggagcacagt tgtgtaactc acttagtgca ctctacaaca
     1681 gaataacaca tatgggcata aggatgggta catatgacaa tatattcata cctcctaatg
     1741 gttcctttat atgcattatg cccaaaaatc atgctcctgt gactcatagg acttgtgaca
     1801 tgcccttcat attcattgca cgctctaggt tggatgaacc tcttaatcat gttgaagacc
     1861 atcatagagt caacacaact aaatacactt attatgtaag taaacttagt agactgaatg
     1921 tcgccaagat atcatgttgg gataatgctg ggcatagatt ggtggctagt tcatcataca
     1981 taatctccaa gtgtgatgca ttaagagagc ataaggcaaa agtagtaggg ttattgacat
     2041 accttataat agatatacac caaaagatct ctgagtacct agacctgtta aagtacatat
     2101 ctttcatgcc ctttgcagac ctacatgtgt taccaaaatt gatactagac aaatgcgatc
     2161 tgttaatgaa aaccaaaatg gatgcatgga tgcttcggca aattaggcga tacatcaagg
     2221 aattgtcaaa cattaataaa ttagaggcaa ccaagcctgt aatgcagcta cagaatgggg
     2281 tagtcttaca ggacagtctt ggactcaaaa tgaagttacc cagtttcttt gccctaagcg
     2341 ttaggcacaa tgatccaact gaatttatag aggagatagg catcatcttt gcttctagac
     2401 ctaaacacct ttatgggtca caatttcttg atgcatcaac aactatgact gctagatggg
     2461 atgttgaata tgataaagag gtggagaagt atggttcttg gtgcacgact gggttttctg
     2521 agactgacta cccctttcag gctaaatata gctaccattc tgatgctata tattatgcaa
     2581 cacagttgct ggaacaaaac attgatgcaa cagaagggat gatagagtct cacctattca
     2641 aaagctctta tggggatttt ctacatgcca attgttctct taggggatgc acaaaggatt
     2701 ccaaggaaag gaaaacacaa gatgaccttc acaccacatc aatagatgca tgtttgaagc
     2761 attacaagga gctcaacttt agtgatgatg cttgtagaac cataagtgtt ggtcagaatt
     2821 tttgtgtgtc agatgaaatc atggagtttt caatgtcaga aaaggaccag agaggtggtg
     2881 gaagacctat agcaacacca acactaaaga cgaaggcagc actaatgctt atagaaaaac
     2941 cagaagcatc aattggtgtt tttaccccca ataacatatt agtggcagga aagagtaaaa
     3001 tcagagagca acaccaaaca tacactactg ccatatcgca tggtgcttct ataggcctcc
     3061 aaaatgttta tcaattaact gaagaccaga gtaaatattc tgaaaatgac aatccaagga
     3121 aatatgaagt ttatttgagg tcaagtaaca ttttcaagca ggacatacgg aaactccaat
     3181 tggtggcatt gaggaaatta tatgataggc gtcacttagt acataggatg cctaatgaaa
     3241 ttgacaaaga tagtgaattg ctggtaaaaa aagtctctaa tgagaacacg cggggtgtta
     3301 gagcatctat aggctggcct caaggcatgt taaataacat atccacgact atacattctg
     3361 cagctgatta ttggatattg aaggcattta agaactcgta cccaaatata cagatccatg
     3421 ctagaggatt ggttcattct gatgattctt gggtgactgt ctgtactaat agcttggagg
     3481 actttgtgtt atttactgtc tacagactag tggctaaaaa gctattttgt cttaagatca
     3541 atgaaaagaa gttatggggt ggaaagtatt taggtgagct agtctccaat tacaatttga
     3601 atggcaaggt ccatctagca acatctaaa
//
LOCUS       E14_14/35/BR2021_L      3129 bp    cRNA    linear       12-MAR-2025
DEFINITION  Coredo-like virus 2 segment L partial CDS.
ACCESSION   E14_14/35/BR2021_L
VERSION
DBLINK      BioProject: PRJNA1223432
            BioSample: SAMN46822103
KEYWORDS    .
SOURCE      Coredo-like virus 2
  ORGANISM  Coredo-like virus 2
            Unclassified.
REFERENCE   1  (bases 1 to 3129)
  AUTHORS   Fuques,E., Massey,A.L., Qureshi,F.I., Campos-Silva,J.V., Ferreira
            da Silva,D.J., Peres,C., Levi,T. and Vega Thurber,R.L.
  TITLE     Large-scale metagenomic surveillance study expands the known
            diversity of RNA viruses in mosquito populations from the Amazon
            Basin
  JOURNAL   unpublished
REFERENCE   2  (bases 1 to 3129)
  AUTHORS   Fuques,E.
  TITLE     Direct Submission
  JOURNAL   Submitted (12-MAR-2025) Ecology, Evolution, and Marine Biology,
            University of California, Santa Barbara, UCSB Marine Science
            Institute, Santa Barbara, California 93117, United States
COMMENT     Bankit Comment: ALT EMAIL:eddiefuques-villalba@ucsb.edu
            Bankit Comment: TOTAL # OF SEQS:6
            
            ##Assembly-Data-START##
            Assembly Method       :: rnaSPAdes v. 3.15.3
            Sequencing Technology :: Illumina
            ##Assembly-Data-END##
FEATURES             Location/Qualifiers
     source          1..3129
                     /organism="Coredo-like virus 2"
                     /mol_type="viral cRNA"
                     /isolate="E14_14/35/BR2021"
                     /isolation_source="Mosquito pool"
                     /segment="L"
                     /country="Brazil"
                     /collection_date="2021"
                     /note="Viruses; Riboviria; Orthornavirae; Negarnaviricota;
                     Polyploviricotina; Ellioviricetes; Bunyavirales;
                     Phasmaviridae; Orthophasmavirus"
     gene            <1..>3129
                     /gene="RdRp"
     CDS             <1..>3129
                     /gene="RdRp"
                     /codon_start=1
                     /product="RNA-dependent RNA polymerase"
                     /translation="ITHMGIRMGTYDNIFIPPNGSFICIMPKNHAPVTHRTCDMPFIF
                     IARSRLDEPLNHVEDHHRVNTTKYTYYVSKLSRLNVAKISCWDNAGHRLVASSSYIIS
                     KCDALREHKAKVVGLLTYLIIDIHQKISEYLDLLKYISFMPFADLHVLPKLILDKCDL
                     LMKTKMDAWMLRQIRRYIKELSNINKLEATKPVMQLQNGVVLQDSLGLKMKLPSFFAL
                     SVRHNDPTEFIEEIGIIFASRPKHLYGSQFLDASTTMTARWDVEYDKEVEKYGSWCTT
                     GFSETDYPFQAKYSYHSDAIYYATQLLEQNIDATEGMIESHLFKSSYGDFLHANCSLR
                     GCTKDSKERKTQDDLHTTSIDACLKHYKELNFSDDACRTISVGQNFCVSDEIMEFSMS
                     EKDQRGGGRPIATPTLKTKAALMLIEKPEASIGVFTPNNILVAGKSKIREQHQTYTTA
                     ISHGASIGLQNVYQLTEDQSKYSENDNPRKYEVYLRSSNIFKQDIRKLQLVALRKLYD
                     RRHLVHRMPNEIDKDSELLVKKVSNENTRGVRASIGWPQGMLNNISTTIHSAADYWIL
                     KAFKNSYPNIQIHARGLVHSDDSWVTVCTNSLEDFVLFTVYRLVAKKLFCLKINEKKL
                     WGGKYLGELVSNYNLNGKVHLATSKVLSNGLSNLTYQNWPIDVSTQISTIQQVYRTGA
                     NIGTLIMLSTILRQQIISAYQVTGIQKELLYSLPVELGGYPKCSVFKLGVGGVNAVYD
                     ELANKYGENPDADYTKIVLGAVASTRQFFSTNSSNTLNADKDYAEVVMPSRGEIFKGI
                     RYLMPKSKKLHTALKMIDEVTSQFPSDGLGMIITRPLTLAESLGHLKDTTMTSMYRLA
                     AEKYTQSVRRLASSQAQQSSGRVVRVSTSEPMTMNCMYEYLKNIKCTVEDLEMTRAAM
                     EPESEIIHACSAIVHTACIGSDIFPLRGNVINRMPEFETIYDTVSPLVDVMLYMIDSE
                     EPVKSGTPTLYERYGTYKTSIGTLESDARNMRARFDKYFKFYTMAKACSLIMQCKINA
                     VKERSWVQPKIQA"
BASE COUNT     1052 a    546 c    660 g    871 t
ORIGIN      
        1 ataacacata tgggcataag gatgggtaca tatgacaata tattcatacc tcctaatggt
       61 tcctttatat gcattatgcc caaaaatcat gctcctgtga ctcataggac ttgtgatatg
      121 cccttcatat tcattgcacg ctctaggttg gatgaacctc ttaatcatgt tgaagaccat
      181 catagagtca acacaactaa atacacttat tatgtaagta aacttagtag actgaatgtc
      241 gccaagatat catgttggga taatgctggg catagattgg tggctagttc atcatacata
      301 atttccaagt gtgatgcact aagagagcat aaggcaaaag tagtggggtt attgacatac
      361 cttataatag atatacacca aaagatctct gagtacctag acctgttaaa gtacatatct
      421 ttcatgccct ttgcagacct acatgtgtta ccaaaattga tattagacaa atgcgacctg
      481 ttaatgaaaa ccaaaatgga tgcatggatg cttcggcaaa ttaggcgata catcaaggaa
      541 ttgtcaaaca ttaataaatt agaggcaacc aagcctgtaa tgcagctaca gaatggggta
      601 gtcttgcagg acagtcttgg actcaaaatg aagttaccca gtttctttgc cttgagtgtt
      661 aggcacaatg atccaactga atttatagag gagataggca tcatctttgc ttctagacct
      721 aaacaccttt atgggtcaca atttcttgat gcgtcaacaa ctatgactgc tagatgggat
      781 gttgaatatg ataaagaggt ggagaagtat ggttcttggt gcacgactgg gttttctgag
      841 actgactacc cctttcaggc taaatatagc taccattctg atgctatata ttacgcaaca
      901 cagctgctgg aacaaaacat tgatgcaaca gaagggatga tagagtctca cctattcaaa
      961 agctcttatg gggattttct acatgccaat tgttctctta ggggatgcac aaaggattcc
     1021 aaggaaagga aaacacaaga tgaccttcac accacatcaa tagatgcatg tttgaagcat
     1081 tacaaggagc tcaactttag tgatgatgct tgtagaacca taagtgttgg tcagaatttt
     1141 tgtgtgtcag atgaaatcat ggagttttca atgtcagaaa aggaccagag aggtggtgga
     1201 agacctatag caacaccaac actaaagacg aaggcagcac taatgcttat agaaaaacca
     1261 gaagcatcta ttggtgtttt tacccccaat aacatattag tggcaggaaa gagtaaaatc
     1321 agagagcaac accaaacata tactactgcc atatcgcatg gtgcttctat aggcctccaa
     1381 aatgtttatc aattaactga agaccagagt aaatattctg aaaatgacaa tccaaggaaa
     1441 tatgaagttt atttaaggtc aagtaacatt ttcaagcagg acatacgaaa actccaattg
     1501 gtggcattga ggaaattata tgataggcgt cacttagtac ataggatgcc taatgaaatt
     1561 gacaaagata gtgaattgct ggtaaaaaaa gtctctaatg agaacacgcg gggtgttaga
     1621 gcatctatag gctggcctca aggcatgtta aataacatat ccaccactat acattctgca
     1681 gctgattatt ggatattgaa ggcatttaag aactcgtacc caaatataca gatccatgct
     1741 agaggattgg ttcattctga tgattcttgg gtaactgtct gtactaatag cttggaggac
     1801 tttgtattat ttactgtcta cagactagtg gctaaaaagc tattttgtct taagatcaat
     1861 gaaaagaagt tatggggtgg aaagtattta ggtgagctag tctccaatta caatttgaat
     1921 ggcaaggtcc atctagcaac atctaaagtc ttaagcaatg gcttgtctaa tctgacttat
     1981 cagaattggc caattgatgt tagcactcag atttcaacaa tacaacaagt ttataggact
     2041 ggagctaata ttgggacatt aataatgcta tcaaccatac tccggcaaca gattatttct
     2101 gcatatcaag tcactggcat acaaaaggag ctcttatact cattaccggt tgagctaggg
     2161 ggttacccta aatgttctgt atttaaactt ggtgttggtg gtgtgaatgc tgtttatgat
     2221 gaactagcta ataaatatgg cgaaaatcca gatgcagact acactaaaat agtattaggt
     2281 gctgtggctt caactaggca attcttttca acaaatagtt ctaatacact gaatgctgac
     2341 aaggattatg ctgaagtggt gatgccctca cgtggtgaga tctttaaggg tattagatac
     2401 ttgatgccca agtccaagaa attgcacact gcattgaaaa tgattgatga agtcacaagc
     2461 cagtttccta gtgatggttt gggaatgatc ataactagac ccttgacttt agctgaatct
     2521 ctaggacacc ttaaggacac aactatgacc agtatgtata ggttagcagc agaaaaatac
     2581 acacaaagtg tcagaaggtt agcatcgtca caagcacaac aatcatcagg tagggtggta
     2641 agggtaagca catctgaacc aatgaccatg aattgtatgt atgaatacct taagaatatt
     2701 aaatgcactg tagaggattt ggaaatgact agagcagcaa tggaacctga aagtgaaata
     2761 atacatgctt gcagtgctat tgtgcatact gcatgcattg gttctgacat atttccacta
     2821 aggggaaatg tgataaatag gatgcctgaa tttgaaacta tttatgatac tgtgtcacca
     2881 ttagtggatg tgatgttgta tatgattgac agtgaagaac cagttaaaag tggaacaccg
     2941 acactatatg agagatacgg gacatataag accagcattg ggacactaga gtcagatgca
     3001 agaaacatga gggccagatt cgacaagtac ttcaaatttt atactatggc caaggcatgc
     3061 agtttaatta tgcaatgtaa gataaatgca gtaaaggaaa ggtcatgggt ccaacccaaa
     3121 atccaagca
//
LOCUS       F16_7/34/BR2021_L       1901 bp    cRNA    linear       12-MAR-2025
DEFINITION  Coredo-like virus 2 segment L partial CDS.
ACCESSION   F16_7/34/BR2021_L
VERSION
DBLINK      BioProject: PRJNA1223432
            BioSample: SAMN46822118
KEYWORDS    .
SOURCE      Coredo-like virus 2
  ORGANISM  Coredo-like virus 2
            Unclassified.
REFERENCE   1  (bases 1 to 1901)
  AUTHORS   Fuques,E., Massey,A.L., Qureshi,F.I., Campos-Silva,J.V., Ferreira
            da Silva,D.J., Peres,C., Levi,T. and Vega Thurber,R.L.
  TITLE     Large-scale metagenomic surveillance study expands the known
            diversity of RNA viruses in mosquito populations from the Amazon
            Basin
  JOURNAL   unpublished
REFERENCE   2  (bases 1 to 1901)
  AUTHORS   Fuques,E.
  TITLE     Direct Submission
  JOURNAL   Submitted (12-MAR-2025) Ecology, Evolution, and Marine Biology,
            University of California, Santa Barbara, UCSB Marine Science
            Institute, Santa Barbara, California 93117, United States
COMMENT     Bankit Comment: ALT EMAIL:eddiefuques-villalba@ucsb.edu
            Bankit Comment: TOTAL # OF SEQS:6
            
            ##Assembly-Data-START##
            Assembly Method       :: rnaSPAdes v. 3.15.3
            Sequencing Technology :: Illumina
            ##Assembly-Data-END##
FEATURES             Location/Qualifiers
     source          1..1901
                     /organism="Coredo-like virus 2"
                     /mol_type="viral cRNA"
                     /isolate="F16_7/34/BR2021"
                     /isolation_source="Mosquito pool"
                     /segment="L"
                     /country="Brazil"
                     /collection_date="2021"
                     /note="Viruses; Riboviria; Orthornavirae; Negarnaviricota;
                     Polyploviricotina; Ellioviricetes; Bunyavirales;
                     Phasmaviridae; Orthophasmavirus"
     gene            <1..>1901
                     /gene="RdRp"
     CDS             <1..>1901
                     /gene="RdRp"
                     /codon_start=2
                     /product="RNA-dependent RNA polymerase"
                     /translation="GEYQYKRKTSGTNPLTQLLETKLKKGKGANRNEKKKPKVINMHS
                     IDAYANSIDDTINYYGSLTTKPPILDDSWDSYNKLEEESTIREREVYDYCRKTNGAQL
                     CNSLSALYNRITHMGIRMGTYDNIFIPPNGSFICIMPKNHAPVTHRTCDMPFIFIARS
                     RLDEPLNHVEDHHRVNTTKYTYYVSKLSRLNVAKISCWDNAGHRLVASSSYIISKCDA
                     LREHKAKVVGLLTYLIIDIHQKISEYLDLLKYISFMPFADLHVLPKLILDKCDLLMKT
                     KMDAWMLRQIRRYIKELSNINKLEATKPVMQLQNGVVLQDSLGLKMKLPSFFALSVRH
                     NDPTEFIEEIGIIFASRPKHLYGSQFLDASTTMTARWDVEYDKEVEKYGSWCTTGFSE
                     TDYPFQAKYSYHSDAIYYATQLLEQNIDATEGMIESHLFKSSYGDFLHANCSLRGCTK
                     DSKERKTQDDLHTTSIDACLKHYKELNFSDDACRTISVGQNFCVSDEIMEFSMSEKDQ
                     RGGGRPIATPTLKTKAALMLIEKPEASIGVFTPNNILVAGKSKIREQHQTYTTAISHG
                     ASIGLQNVYQLTEDQSKYSENDNPRKYEVYLRSSNIFKQDIRKLQLVALRKLYDRRHL
                     VHRMPNEID"
BASE COUNT      664 a    349 c    388 g    500 t
ORIGIN      
        1 tggtgaatac caatacaagc gaaaaaccag tggcacaaat ccattgacac agttgttgga
       61 gactaaactt aaaaaaggaa aaggtgccaa tagaaacgag aaaaagaaac ccaaggtgat
      121 caatatgcat agcattgatg cttatgccaa cagcattgat gacaccataa actattatgg
      181 ctcactaacc actaagccac ctatattgga tgacagttgg gattcataca acaagttgga
      241 agaagagagt actataagag aaagggaagt ctatgattat tgtaggaaaa ctaatggagc
      301 acagttgtgt aactcactta gtgcactcta caacagaata acacatatgg gcataaggat
      361 gggtacatat gacaatatat tcatacctcc taatggttcc ttcatatgca ttatgcccaa
      421 aaatcatgct cctgtgactc ataggacttg tgacatgccc ttcatattca ttgcacgctc
      481 taggttggat gaacctctta atcatgttga agaccatcat agagtcaaca caactaaata
      541 cacttattat gtaagtaaac ttagtagact gaatgtcgcc aagatatcat gttgggataa
      601 tgctgggcat agattggtgg ctagttcatc atacataatt tccaagtgtg atgcactaag
      661 agagcataag gcaaaagtag tggggttatt gacatacctt ataatagata tacaccaaaa
      721 gatctctgag tacctagacc tgttaaagta catatctttc atgccctttg cagacctaca
      781 tgtgttacca aaattgatac tagacaaatg cgacctgtta atgaaaacca aaatggatgc
      841 atggatgctt cggcaaatta ggcgatacat caaggaattg tcaaacatta ataaattaga
      901 ggcaaccaag cctgtaatgc agctacagaa tggggtagtc ttacaggaca gtcttggact
      961 caaaatgaag ttacccagtt tctttgccct gagtgttagg cacaatgatc caactgaatt
     1021 tatagaggag ataggcatca tctttgcttc tagacctaaa cacctttatg ggtcacaatt
     1081 tcttgatgcg tcaacaacta tgactgctag atgggatgtt gaatatgata aagaggtgga
     1141 gaagtatggt tcttggtgca cgactgggtt ttctgagact gactacccct ttcaggctaa
     1201 atatagctac cattctgatg ctatatatta cgcaacacag ttgctggaac aaaacattga
     1261 tgcaacagaa gggatgatag agtctcacct attcaaaagc tcttatgggg attttctaca
     1321 tgccaattgt tctcttaggg gatgcacaaa ggattccaag gaaaggaaaa cacaagatga
     1381 ccttcacacc acatcaatag atgcatgtct gaagcattac aaggagctca actttagtga
     1441 tgatgcttgt agaaccataa gtgttggtca gaatttttgt gtgtcagatg aaatcatgga
     1501 gttttcaatg tcagaaaagg accagagagg tggtggaaga cctatagcaa caccaacact
     1561 aaagacgaag gcagcactaa tgcttataga aaaaccagaa gcatctattg gtgtttttac
     1621 ccccaataac atattagtgg caggaaagag taaaatcaga gagcaacacc aaacatatac
     1681 tactgccata tcgcatggtg cttccatagg cctccaaaat gtttatcaat taactgaaga
     1741 ccagagtaaa tattctgaaa atgacaatcc aaggaaatat gaagtttatt taaggtcaag
     1801 taacattttc aagcaggaca tacgaaaact ccaattggtg gcattgagga aattatatga
     1861 taggcgtcac ttagtacata ggatgcctaa tgaaattgac c
//
LOCUS       A3_18/51/BR2021_L       2231 bp    cRNA    linear       13-MAR-2025
DEFINITION  Coredo-like virus 3 segment L partial CDS.
ACCESSION   A3_18/51/BR2021_L
VERSION
DBLINK      BioProject: PRJNA1223432
            BioSample: SAMN46822042
KEYWORDS    .
SOURCE      Coredo-like virus 3
  ORGANISM  Coredo-like virus 3
            Unclassified.
REFERENCE   1  (bases 1 to 2231)
  AUTHORS   Fuques,E., Massey,A.L., Qureshi,F.I., Campos-Silva,J.V., Ferreira
            da Silva,D.J., Peres,C., Levi,T. and Vega Thurber,R.L.
  TITLE     Large-scale metagenomic surveillance study expands the known
            diversity of RNA viruses in mosquito populations from the Amazon
            Basin
  JOURNAL   unpublished
REFERENCE   2  (bases 1 to 2231)
  AUTHORS   Fuques,E.
  TITLE     Direct Submission
  JOURNAL   Submitted (13-MAR-2025) Ecology, Evolution, and Marine Biology,
            University of California, Santa Barbara, UCSB Marine Science
            Institute, Santa Barbara, California 93117, United States
COMMENT     Bankit Comment: ALT EMAIL:eddiefuques-villalba@ucsb.edu
            Bankit Comment: TOTAL # OF SEQS:7
            
            ##Assembly-Data-START##
            Assembly Method       :: rnaSPAdes v. 3.15.3
            Sequencing Technology :: Illumina
            ##Assembly-Data-END##
FEATURES             Location/Qualifiers
     source          1..2231
                     /organism="Coredo-like virus 3"
                     /mol_type="viral cRNA"
                     /isolate="A3_18/51/BR2021"
                     /isolation_source="Mosquito pool"
                     /segment="L"
                     /country="Brazil"
                     /collection_date="2021"
                     /note="Viruses; Riboviria; Orthornavirae; Negarnaviricota;
                     Polyploviricotina; Ellioviricetes; Bunyavirales;
                     Phasmaviridae; Orthophasmavirus"
     gene            <1..>2231
                     /gene="RdRp"
     CDS             <1..>2231
                     /gene="RdRp"
                     /codon_start=1
                     /product="RNA-dependent RNA polymerase"
                     /translation="NTNCSLRGCTKDAKDRLNQDDMHTTSIDACLNHYKSLKFNDNDC
                     RAISIGQDFCVSDEIMEFAMSEKDQRGGGRPIATPTLKTKAALMLIEKPEASIGTYTP
                     NNILVAGRSKIKEQHVTYTTAISHGASMGLTQVYQLTEDQSKYSENDNPRKYETYLRS
                     SKILKKDIRKLQLVALRKLYNRHHLIHRMPARITDDKELVTKTVVNANTRGVKATIGW
                     PQGMLNNISTTIHSAADYWILKAFKNSYPNVKIHARGLVHSDDSWVTVCTNSLDDFKL
                     FTLYRMIAKKLFCLKINEKKLWGGKYLGELVSNYNLNGKVHLATSKTLSNGLSNLTYQ
                     NWPIDVSTQISTIQQVYRTGATIGTLIMLSTILRQQIMSAYQISGKQKEHLYRLPVEL
                     GGYPKCSVFKLGVGGIDAMYDELANLYSRNPKEEYTKIVLGAVNVTRKYYAEVDLKTL
                     GNDKDYAEIVMPSRGDIFKGIRYLMPKSRKLNHALKTIEEVTAQFPSDGLGLIITKPL
                     TLAESLGHLRDSTLNSMYRLAAEKYTQSVRRLASSQAQQSSGNVVRMGHSNPMTMNTL
                     YAHLVTYTHNSEDLEMVRMALNPENEVIHACSSIVDTAYLGPDVLPLRGNVINRMPGY
                     ETIYDTISPMSDVLLFMIDEHRPHTQGEQTLYERYGTYKTSRGTLISDAKNIRARFDK
                     YFVFHTIERACSMIMQSKLITDKERAWVQPKIHADTMVGFLKGLYGVSLNKNVRYTIE
                     ATV"
BASE COUNT      780 a    420 c    474 g    557 t
ORIGIN      
        1 aatacaaatt gttcactaag gggttgtacc aaggatgcaa aagacaggct taaccaagat
       61 gacatgcaca caacatcaat agatgcttgc ctcaaccatt ataagtcatt gaaattcaat
      121 gacaatgact gcagggcaat aagcattggc caagatttct gtgtatcaga tgaaataatg
      181 gagtttgcaa tgtctgaaaa ggaccaaaga ggtggtggaa gacctatcgc cactccaaca
      241 ctaaagacca aggcagcttt aatgttgatt gaaaagccag aagcatcaat aggcacatac
      301 actccgaaca atatattggt tgctggcaga agcaaaatta aagagcagca tgtgacatac
      361 acgacagcca tatcccatgg agcgtcaatg ggcttgacac aagtgtatca gttaactgag
      421 gaccaaagta agtattcaga aaacgataac cctagaaagt atgaaaccta cttgcgctcg
      481 agtaaaatcc ttaaaaagga catcaggaaa ctgcaattgg ttgcccttag gaagctatac
      541 aacaggcatc atttaatcca taggatgcca gcacggataa ctgatgataa agaactggtc
      601 actaaaacag ttgtgaatgc aaacactcgt ggggtgaaag caactattgg atggccacaa
      661 ggtatgctaa acaacatctc taccactata cactcagcag cagattattg gatcttgaaa
      721 gctttcaaga attcttaccc aaatgttaag atacatgcca gggggttggt gcattctgat
      781 gactcatggg tgactgtgtg caccaactcc ttagatgact tcaaattatt tacattgtat
      841 aggatgatag caaaaaagtt attttgtctt aaaatcaatg agaagaagtt atggggtgga
      901 aaatatttag gcgaactggt ctccaactac aatctaaatg gaaaagtcca tttagccacc
      961 tccaagacac ttagtaatgg gttgtcaaac ctgacatacc agaactggcc tattgatgtc
     1021 agcacacaga tctcaactat acagcaagtt tatagaaccg gagcaaccat aggaacgtta
     1081 ataatgttat ccacaatttt aagacaacaa ataatgtctg cataccagat atcagggaag
     1141 cagaaggaac atttatatag gttgcctgta gaactgggtg gttacccaaa atgctctgtg
     1201 tttaaattgg gagttggcgg gatagatgca atgtatgatg aattggcaaa tttgtactct
     1261 aggaatccaa aagaggaata taccaaaata gttcttgggg ctgtaaatgt gactagaaaa
     1321 tattatgctg aagttgatct gaagacattg ggcaatgaca aggactatgc tgaaatagta
     1381 atgccgtcaa gaggtgatat atttaagggc ataaggtatt taatgcctaa gtcacgtaaa
     1441 ctaaaccatg ccttaaaaac tatcgaagaa gtcactgccc agttccctag tgatgggcta
     1501 ggtttaataa tcacaaaacc actaacattg gctgagtcgc tagggcatct tagagactca
     1561 acgctaaata gcatgtacag actggctgct gaaaaataca cacaaagcgt aagaaggcta
     1621 gcctcatctc aagctcaaca atcatctgga aatgtggtta gaatgggcca cagcaatcca
     1681 atgactatga acacattgta tgcacatcta gtcacataca cacataactc tgaagattta
     1741 gaaatggtta ggatggcatt gaatcctgaa aatgaagtga tccatgcatg cagctctatt
     1801 gttgatacag catacctagg cccagatgta ctcccattaa gagggaatgt aatcaatagg
     1861 atgcctggct atgagaccat atatgacact atctcgccaa tgtctgatgt gcttttgttc
     1921 atgatagatg aacatagacc ccatactcaa ggtgaacaga ctctatatga aaggtatggg
     1981 acatacaaga ctagcagggg cacactaata tctgatgcaa aaaacataag agctagattt
     2041 gacaaatact ttgtgttcca caccatagaa agagcatgta gcatgattat gcagtctaaa
     2101 ttgattacag acaaggaaag ggcatgggta cagcctaaaa ttcatgctga cactatggtg
     2161 ggcttcctca agggcttgta cggtgtcagt cttaataaga atgttaggta taccattgaa
     2221 gccactgtac a
//
LOCUS       B4_59/8/BR2021_L        4088 bp    cRNA    linear       13-MAR-2025
DEFINITION  Coredo-like virus 3 segment L partial CDS.
ACCESSION   B4_59/8/BR2021_L
VERSION
DBLINK      BioProject: PRJNA1223432
            BioSample: SAMN46822048
KEYWORDS    .
SOURCE      Coredo-like virus 3
  ORGANISM  Coredo-like virus 3
            Unclassified.
REFERENCE   1  (bases 1 to 4088)
  AUTHORS   Fuques,E., Massey,A.L., Qureshi,F.I., Campos-Silva,J.V., Ferreira
            da Silva,D.J., Peres,C., Levi,T. and Vega Thurber,R.L.
  TITLE     Large-scale metagenomic surveillance study expands the known
            diversity of RNA viruses in mosquito populations from the Amazon
            Basin
  JOURNAL   unpublished
REFERENCE   2  (bases 1 to 4088)
  AUTHORS   Fuques,E.
  TITLE     Direct Submission
  JOURNAL   Submitted (13-MAR-2025) Ecology, Evolution, and Marine Biology,
            University of California, Santa Barbara, UCSB Marine Science
            Institute, Santa Barbara, California 93117, United States
COMMENT     Bankit Comment: ALT EMAIL:eddiefuques-villalba@ucsb.edu
            Bankit Comment: TOTAL # OF SEQS:7
            
            ##Assembly-Data-START##
            Assembly Method       :: rnaSPAdes v. 3.15.3
            Sequencing Technology :: Illumina
            ##Assembly-Data-END##
FEATURES             Location/Qualifiers
     source          1..4088
                     /organism="Coredo-like virus 3"
                     /mol_type="viral cRNA"
                     /isolate="B4_59/8/BR2021"
                     /isolation_source="Mosquito pool"
                     /segment="L"
                     /country="Brazil"
                     /collection_date="2021"
                     /note="Viruses; Riboviria; Orthornavirae; Negarnaviricota;
                     Polyploviricotina; Ellioviricetes; Bunyavirales;
                     Phasmaviridae; Orthophasmavirus"
     gene            <1..>4088
                     /gene="RdRp"
     CDS             <1..>4088
                     /gene="RdRp"
                     /codon_start=3
                     /product="RNA dependent RNA polymerase"
                     /translation="VEEAITNYCNVRNARHDMWYRKIHDSRLTRWKTGGLEATFGDFM
                     AKVVRVLNYDRTYDKMTPDFLMLDGNEIIIGDMTVTTSYMTAKQKKHEKYLPLKTILS
                     STGAQVTHVDFILKEDMSNLRQEVRKFADIGILPVGLDMAMEYAYSTAATELMVAIKD
                     LCVDRNSFNKCLDKGKPVKGGVTYTILEDMLRDEVINTPFEPYEPTMTEDKIYKSVKD
                     EVERLGGARYFDNAMEGVDEAFDTVIEKNMAKEQMAPKSTLKVVDNSHEYNEKVAHDL
                     IEDYIKDLAYSDDSDVKFYILDLLPTLDQLRMMKKVKKDKMTQKEVKESVDMKESRVG
                     GEYQYKRRTHGANPLTQDLEVKLKKGKNIRNEKSEPKVISMTGLETYSEDIDRSISYY
                     GSLTNKPPILDDSWDAYNNLEAENTIEERKVYDYCRKTNGAQLCNSLSALYNRITHMG
                     VRMGTYDNVFVPPNGSFICIMPKNHAPVTHRTCDMPFIFITRAPLKVPLHHIEYNYRH
                     YSDNYVYYVSKLSRMNVAKIACWDNAGHRLVASASYIISKCDALKTQMDRVVGLLTYL
                     IVDIHQKISEYLDLLKYISFMPFADLHVLPTLILDKCDLLMKTRMDAWMFKQIRMYIK
                     ELSNLDKLNARKPVMKLQNGIVLHDSLGLKMQLPSFFSLNVRHNDPTEFIEEIGIIFA
                     SRPKHLYGSQFLDESTTMTAKWDVEYDKEVKKYGGWCTTGMSNTPYPFDAKYTFHSDA
                     IYYATQNLELNIDATETTIESHLFGGPYGSFLHTNCSLRGCTKDAKDRLNQDDMHTTS
                     IDACLNHYKSLKFNDNDCRAISIGQDFCVSDEIMEFAMSEKDQRGGGRPIATPTLKTK
                     AALMLIEKPEASIGTYTPNNILVAGRSKIKEQHVTYTTAISHGASMGLTQVYQLTEDQ
                     SKYSENDNPRKYETYLRSSKILKKDIRKLQLVALRKLYNRHHLIHRMPARITDDKELV
                     TKTVVNANTRGVKATIGWPQGMLNNISTTIHSAADYWILKAFKNSYPNVKIHARGLVH
                     SDDSWVTVCTNSLDDFKLFTLYRMIAKKLFCLKINEKKLWGGKYLGELVSNYNLNGKV
                     HLATSKTLSNGLSNLTYQNWPIDVSTQISTIQQVYRTGATIGTLIMLSTILRQQIMSA
                     YQISGKQKEHLYRLPVELGGYPKCSVFKLGVGGIDAMYDELANLYSRNPKEEYTKIVL
                     GAVNVTRKYYAEVDLKTLGNDKDYAEIVMPSRGDIFKGIRYLMPKSRKLNHALKTIEE
                     VTAQFPSDGLGLIITKPLTLAESLGHLRDSTLNSMYRLAAEKYTQSVRRLASSQAQQS
                     SGNVVRMGHSNPMTMNTLYTHLVTYTHNSEDLEMVRMALNPE"
BASE COUNT     1443 a    755 c    863 g   1027 t
ORIGIN      
        1 cagtggaaga agcaataaca aactattgca acgttagaaa tgcacgtcat gacatgtggt
       61 accggaaaat acatgactcc aggttgacta gatggaagac aggtggccta gaagcaacct
      121 ttggtgactt tatggccaaa gtagtacgtg tgctcaacta tgacaggacc tatgacaaga
      181 tgactcctga ctttttaatg cttgatggga atgaaataat tataggggac atgactgtca
      241 ctacatcgta tatgacagca aaacaaaaga agcatgaaaa atatctaccc ttaaaaacta
      301 tactgtcaag tactggtgcc caggttacac atgtcgactt catattgaaa gaagacatgt
      361 ccaacttacg ccaagaggtc agaaaatttg ctgatattgg catattgcca gtaggactgg
      421 acatggctat ggagtatgct tacagcacag cagcaactga actcatggtg gccatcaagg
      481 acttatgtgt cgacaggaat tcatttaata aatgtctaga taaaggtaaa ccagtcaaag
      541 gtggtgtgac atacactatc ctagaggaca tgctaagaga tgaggtgata aacacaccat
      601 ttgaaccata tgaaccaaca atgacagagg acaaaatata taagtcggta aaggatgaag
      661 tggaaaggtt aggtggtgca agatactttg acaatgcgat ggaaggtgtt gatgaagctt
      721 ttgacacagt tattgaaaag aatatggcta aagagcaaat ggcacccaag tccactttga
      781 aggtggttga caacagccat gagtacaatg agaaagtagc acatgacctt attgaggatt
      841 acataaagga cctagcatat tcagatgact ctgacgtcaa attctacata ttggacttac
      901 taccaaccct agaccaactt aggatgatga aaaaggttaa aaaggacaaa atgactcaaa
      961 aggaagttaa agaatctgta gacatgaagg aatccagagt cggtggcgaa taccaatata
     1021 aaagaaggac acatggagcc aatccattga ctcaggattt ggaagtcaaa ttaaagaaag
     1081 gaaaaaacat cagaaatgaa aagagtgagc caaaggttat tagcatgact ggtttggaga
     1141 cttattcaga agacattgac agatcaattt catattatgg cagcctaact aataaaccac
     1201 ctatactcga tgacagctgg gatgcttaca ataacttaga agcagagaac accattgagg
     1261 agaggaaagt atatgactat tgcaggaaga ccaatggagc ccaactttgc aattcattga
     1321 gtgctttata caataggatt actcacatgg gtgtcagaat gggaacatat gacaatgtat
     1381 ttgttccacc taatggatct ttcatatgca taatgcccaa aaatcatgca ccagtgaccc
     1441 atagaacatg tgacatgcct ttcatattca taactagagc acctttgaaa gtcccactac
     1501 atcatattga gtacaactat cgtcattata gcgacaatta tgtgtattat gtgagcaagc
     1561 ttagtcgaat gaatgtagcc aaaattgcat gttgggacaa tgctgggcat agattagttg
     1621 ctagtgcttc atacattata tcaaagtgtg atgccctcaa gacccaaatg gacagggttg
     1681 tgggactgct tacatacctt atagttgaca tacaccaaaa gatatctgaa tatctagact
     1741 tgctgaagta catatctttc atgccatttg ctgatctaca tgtactgcct actctaatat
     1801 tggacaagtg tgacttgctg atgaaaacac gaatggatgc atggatgttc aaacagataa
     1861 gaatgtacat taaagaattg tctaacttag ataaacttaa tgctaggaag cctgtcatga
     1921 agctgcagaa tggcatagtg ttacatgaca gcctaggcct caagatgcaa ctacctagtt
     1981 tcttttcatt gaatgtgagg cacaatgacc ctactgagtt catagaggaa ataggtatca
     2041 tatttgcatc aagacctaag catctgtatg gctcacagtt tctagatgag tcaactacaa
     2101 tgacagccaa atgggatgtc gagtatgaca aagaagtaaa gaagtatgga ggctggtgca
     2161 caactgggat gagtaataca ccatacccgt tcgatgccaa atatacattc cattctgatg
     2221 ctatttatta tgctacacaa aacctagaat tgaacattga tgctactgaa acaactatag
     2281 aatcacacct atttggcggc ccttatggca gcttcctcca tacaaattgt tcactaaggg
     2341 gttgcaccaa ggatgcaaaa gacaggctta accaagatga catgcacaca acatcaatag
     2401 atgcttgcct caaccattat aagtcattga aattcaatga caatgactgc agggcaataa
     2461 gcattggcca agatttctgt gtatcagatg aaataatgga gtttgcaatg tctgaaaaag
     2521 accaaagagg tggtggaaga cctattgcca ctccaacact aaagaccaag gcagctttaa
     2581 tgttgattga aaagccagaa gcatcaatag gcacatacac tccgaacaat atattggttg
     2641 ctggcagaag caaaattaaa gagcagcatg tgacatacac gacagccata tcccatggag
     2701 cgtcaatggg cttgacacaa gtgtatcagt taactgagga ccaaagtaag tattcagaaa
     2761 acgataaccc tagaaagtat gaaacctact tgcgctcgag taaaatcctt aaaaaggaca
     2821 tcaggaaatt gcaattggtt gcccttagga agctatacaa caggcatcat ttaatccata
     2881 ggatgccagc acggataact gatgataaag aactggtcac taaaacagtt gtgaatgcaa
     2941 acactcgtgg ggtgaaagca actattggat ggccacaagg tatgctaaac aacatctcta
     3001 ccactataca ctcagcagca gattattgga tcttgaaagc tttcaagaat tcttacccaa
     3061 atgttaagat acatgccagg gggttggtgc attctgatga ctcatgggtg actgtgtgca
     3121 ccaactcctt agatgacttc aaattattta cattgtatag gatgatagca aaaaagttat
     3181 tttgtcttaa aatcaatgag aagaagttat ggggtggaaa atatttaggc gaactggtct
     3241 ccaactacaa tctaaatgga aaagtccatt tagccacctc caagacactt agtaatgggt
     3301 tgtcaaacct gacataccag aactggccta ttgatgtcag cacacagatc tcaactatac
     3361 agcaagttta tagaaccgga gcaaccatag gaacgttaat aatgttatcc acaattttaa
     3421 gacaacaaat aatgtctgca taccagatat cagggaagca gaaggaacat ttatataggt
     3481 tgcctgtaga actgggtggt tacccaaaat gctctgtgtt taaattggga gttggcggga
     3541 tagatgcaat gtatgatgaa ttggcaaatc tgtactctag gaatccaaaa gaggaatata
     3601 ccaaaatagt tcttggggct gtaaatgtga ctagaaaata ttatgctgaa gttgatctga
     3661 agacattggg caatgacaag gactatgctg aaatagtaat gccgtcaaga ggtgatatat
     3721 ttaagggcat aaggtattta atgcctaagt cacgtaaact aaaccatgcc ctgaaaacta
     3781 tcgaagaagt cactgcccag ttccctagtg atgggctagg tttaataatc acaaaaccac
     3841 taacattggc tgagtcacta gggcatctta gagactcaac gctaaatagc atgtacagac
     3901 tggctgcaga aaaatacaca caaagcgtca gaaggctagc ctcatctcaa gctcaacaat
     3961 catctggaaa tgtagttaga atgggccaca gcaatccaat gactatgaac acattgtata
     4021 cacatctagt cacatacaca cataactctg aagatttaga aatggttagg atggcattga
     4081 atcctgaa
//
LOCUS       B4_60/13/BR2021_L       3950 bp    cRNA    linear       13-MAR-2025
DEFINITION  Coredo-like virus 3 segment L partial CDS.
ACCESSION   B4_60/13/BR2021_L
VERSION
DBLINK      BioProject: PRJNA1223432
            BioSample: SAMN46822049
KEYWORDS    .
SOURCE      Coredo-like virus 3
  ORGANISM  Coredo-like virus 3
            Unclassified.
REFERENCE   1  (bases 1 to 3950)
  AUTHORS   Fuques,E., Massey,A.L., Qureshi,F.I., Campos-Silva,J.V., Ferreira
            da Silva,D.J., Peres,C., Levi,T. and Vega Thurber,R.L.
  TITLE     Large-scale metagenomic surveillance study expands the known
            diversity of RNA viruses in mosquito populations from the Amazon
            Basin
  JOURNAL   unpublished
REFERENCE   2  (bases 1 to 3950)
  AUTHORS   Fuques,E.
  TITLE     Direct Submission
  JOURNAL   Submitted (13-MAR-2025) Ecology, Evolution, and Marine Biology,
            University of California, Santa Barbara, UCSB Marine Science
            Institute, Santa Barbara, California 93117, United States
COMMENT     Bankit Comment: ALT EMAIL:eddiefuques-villalba@ucsb.edu
            Bankit Comment: TOTAL # OF SEQS:7
            
            ##Assembly-Data-START##
            Assembly Method       :: rnaSPAdes v. 3.15.3
            Sequencing Technology :: Illumina
            ##Assembly-Data-END##
FEATURES             Location/Qualifiers
     source          1..3950
                     /organism="Coredo-like virus 3"
                     /mol_type="viral cRNA"
                     /isolate="B4_60/13/BR2021"
                     /isolation_source="Mosquito pool"
                     /segment="L"
                     /country="Brazil"
                     /collection_date="2021"
                     /note="Viruses; Riboviria; Orthornavirae; Negarnaviricota;
                     Polyploviricotina; Ellioviricetes; Bunyavirales;
                     Phasmaviridae; Orthophasmavirus"
     gene            <1..>3950
                     /gene="RdRp"
     CDS             <1..>3950
                     /gene="RdRp"
                     /codon_start=2
                     /product="RNA-dependent RNA polymerase"
                     /translation="EDYIKDLAYSDDSDVKFYILDLLPTLDQLRMMKKVKKDKMNQKE
                     VKESVDMKESRVGGEYQYKRRTHGANPLTQDLEVKLKKGKNIRNEKSEPKVISMTGLE
                     TYSEDIDRSISYYGSLTNKPPILDDSWDAYNNLEAENTIEERKVYDYCRKTNGAQLCN
                     SLSALYNRITHMGVRMGTYDNVFVPPNGSFICIMPKNHAPVTHRTCDMPFIFITRAPL
                     KVPLHHIEYNYRHYSDNYVYYVSKLSRMNVAKIACWDNAGHRLVASASYIISKCDALK
                     TQMDRVVGLLTYLIVDIHQKISEYLDLLKYISFMPFADLHVLPTLILDKCDLLMKTRM
                     DAWMFKQIRMYIKELSNLDKLNARKPVMKLQNGIVLHDSLGLKMQLPSFFSLNVRHND
                     PTEFIEEIGIIFASRPKHLYGSQFLDESTTMTAKWDVEYDKEVKKYGGWCTTGMSNTP
                     YPFDAKYTFHSDAIYYATQNLELNIDATETTIESHLFGGPYGSFLHTNCSLRGCTKDA
                     KDRLNQDDMHTTSIDACLNHYKSLKFNDNDCRAISIGQDFCVSDEIMEFAMSEKDQRG
                     GGRPIATPTLKTKAALMLIEKPEASIGTYTPNNILVAGRSKIKEQHVTYTTAISHGAS
                     MGLTQVYQLTEDQSKYSENDNPRKYETYLRSSKILKKDIRKLQLVALRKLYNRHHLIH
                     RMPARITDDKELVTKTVVNANTRGVKATIGWPQGMLNNISTTIHSAADYWILKAFKNS
                     YPNVKIHARGLVHSDDSWVTVCTNSLDDFKLFTLYRMIAKKLFCLKINEKKLWGGKYL
                     GELVSNYNLNGKVHLATSKTLSNGLSNLTYQNWPIDVSTQISTIQQVYRTGATIGTLI
                     MLSTILRQQIMSAYQISGKQKEHLYRLPVELGGYPKCSVFKLGVGGIDAMYDELANLY
                     SRNPKEEYTKIVLGAVNVTRKYYAEVDLKTLGNDKDYAEIVMPSRGDIFKGIRYLMPK
                     SRKLNHALKTIEEVTAQFPSDGLGLIITKPLTLAESLGHLRDSTLNSMYRLAAEKYTQ
                     SVRRLASSQAQQSSGNVVRMGHSNPMTMNTLYAHLVTYTHNSEDLEMVRMALNPENEV
                     IHACSSIVDTAYLGPDVLPLRGNVINRMPGYETIYDTISPMSDVLLFMIDEHRPHTQG
                     EQTLYERYGTYKTSRGTLISDAKNIRARFDKYFVFHTIERACSMIMQSKLITDKERAW
                     VQPKIHADTMVGFLKGLYGVSLNKNVRYTIEATVPYGKIHNHSAALVKSIYTTAVLNR
                     IYDRQFPIESIEGKKVHDVLLTVDQSRLDRNDRLKLAVLRYELLDNRDLLDNIY"
BASE COUNT     1385 a    739 c    821 g   1005 t
ORIGIN      
        1 tgaggattac ataaaggacc tagcatattc agatgactct gacgtcaaat tctacatatt
       61 ggacttacta ccaaccctag accaacttag gatgatgaaa aaggttaaaa aggacaaaat
      121 gaatcaaaag gaagttaaag aatctgtaga catgaaggaa tccagagtcg gtggcgaata
      181 ccaatataaa agaaggacac atggagccaa tccattgact caggatttgg aagtcaaatt
      241 aaagaaagga aaaaacatca gaaatgaaaa gagtgagcca aaggttatta gcatgactgg
      301 tttggagact tattcagaag acattgacag atcaatttca tattatggca gcctaactaa
      361 taaaccacct atactcgatg acagctggga tgcttacaat aacttagaag cagagaacac
      421 cattgaggag aggaaagtat atgactattg caggaagacc aatggagccc aactttgcaa
      481 ttcattgagt gctttataca ataggattac tcacatgggt gtcagaatgg gaacatatga
      541 caatgtattt gttccaccta atggatcttt catatgcata atgcccaaaa atcatgcacc
      601 agtgacccat aggacatgtg acatgccttt catattcata actagagcac ctttgaaagt
      661 cccactacat catattgagt acaactatcg tcattatagc gacaattatg tgtattatgt
      721 gagcaagctt agtcgaatga atgtagccaa aattgcatgt tgggacaatg ctgggcatag
      781 attagttgct agtgcttcat acattatatc aaagtgtgat gccctcaaga cccaaatgga
      841 cagggttgtg ggactgctta cataccttat agttgacata caccaaaaga tatctgaata
      901 tctagacttg ctgaagtaca tatctttcat gccatttgct gatctacatg tactgcctac
      961 tctaatattg gacaagtgtg acttgctgat gaaaacacga atggatgcat ggatgttcaa
     1021 acagataaga atgtacatta aagaattgtc taacttagat aaacttaatg ctaggaagcc
     1081 tgtcatgaag ctgcagaatg gcatagtgtt acatgacagc ctaggcctca agatgcaact
     1141 acctagtttc ttttcattga atgtgaggca caatgaccct actgagttca tagaggaaat
     1201 aggtatcata tttgcatcaa gacctaagca tctgtatggc tcacagtttc tagatgagtc
     1261 aactacaatg acagccaaat gggatgtcga gtatgacaaa gaagtaaaga agtatggagg
     1321 ctggtgcaca actgggatga gtaatacacc atacccgttc gatgccaaat acacattcca
     1381 ttctgatgct atttattatg ctacacaaaa cctagaattg aacattgatg caactgaaac
     1441 aactatagag tcacacctat ttggcggccc ttatggcagc ttcctccata caaattgttc
     1501 actaaggggt tgtaccaagg atgcaaaaga caggcttaac caagatgaca tgcacacaac
     1561 atcaatagat gcttgcctca accattataa gtcattgaaa ttcaatgaca atgactgcag
     1621 ggcaataagc attggccaag atttctgtgt atcagatgaa ataatggagt ttgcaatgtc
     1681 tgaaaaggac caaagaggtg gtggaagacc tatcgccact ccaacactaa agaccaaggc
     1741 agctttaatg ttgattgaaa agccagaagc atcaataggc acatacactc cgaacaatat
     1801 attggttgct ggcagaagca aaattaaaga gcagcatgtg acatacacga cagccatatc
     1861 ccatggagct tcaatgggct tgacacaagt gtatcagtta actgaggacc aaagtaagta
     1921 ttcagaaaac gataacccta gaaagtatga aacctacttg cgctcgagta aaatccttaa
     1981 aaaggacatc aggaaattgc aattggttgc ccttaggaag ctatacaaca ggcatcattt
     2041 aatccatagg atgccagcac ggataactga tgataaagaa ctggtcacta aaacagttgt
     2101 gaatgcaaac actcgtgggg tgaaagcaac cattggatgg ccacaaggta tgctaaacaa
     2161 catctctacc actatacact cagcagcaga ttattggatc ttgaaagctt tcaagaattc
     2221 ttacccaaat gttaagatac atgccagggg gttggtgcat tctgatgact catgggtgac
     2281 tgtgtgcacc aactccttag atgacttcaa attatttaca ttgtatagga tgatagcaaa
     2341 aaagttattt tgtcttaaaa tcaatgagaa gaagttatgg ggtggaaaat atttaggcga
     2401 actggtctcc aactacaatc taaatggaaa agtccattta gccacctcca agacacttag
     2461 taatgggttg tcaaacctga cataccagaa ctggcctatt gatgtcagca cacagatctc
     2521 aactatacag caagtttata gaaccggagc aaccatagga acgttaataa tgttatccac
     2581 aattttaaga caacaaataa tgtctgcata ccagatatca gggaagcaga aggaacattt
     2641 atataggttg cctgtagaac tgggtggtta cccaaaatgc tctgtgttta aattgggagt
     2701 tggcgggata gatgcaatgt atgatgaatt ggcaaatctg tactctagga atccaaaaga
     2761 ggaatatacc aaaatagttc ttggggctgt aaatgtgact agaaaatatt atgctgaagt
     2821 tgatctgaag acattgggca atgacaagga ctatgctgaa atagtaatgc cgtcaagagg
     2881 tgatatattt aagggcataa ggtatttaat gcctaagtca cgtaaactaa accatgccct
     2941 gaaaactatc gaagaagtca ctgcccagtt ccctagtgat gggctaggtt taataatcac
     3001 aaaaccacta acattggctg agtcactagg gcatcttaga gactcaacgc taaatagcat
     3061 gtacagactg gctgcagaaa aatacacaca aagcgtcaga aggctagcct catctcaagc
     3121 tcaacaatca tctggaaatg tggttagaat gggccacagc aatccaatga ctatgaacac
     3181 attgtatgca catctagtca catacacaca taactctgaa gatttagaaa tggttaggat
     3241 ggcattgaat cctgaaaatg aagtgataca tgcatgcagc tctattgttg atacagcata
     3301 cctaggccca gatgtactcc cattaagagg gaatgtgatc aataggatgc ctggctatga
     3361 gaccatatat gacactatct cgccaatgtc tgatgtgctt ttgttcatga tagatgaaca
     3421 tagaccccac actcaaggtg aacagactct atatgaaagg tatgggacat acaagactag
     3481 caggggcaca ctaatatctg atgcaaaaaa cataagagct agatttgaca aatactttgt
     3541 gttccacact atagaaagag catgtagcat gattatgcag tctaaattga ttacagacaa
     3601 ggaaagggca tgggtacagc ctaaaattca tgctgacact atggtgggat ttctcaaggg
     3661 cttgtacggt gtcagtctta acaagaatgt taggtatact attgaagcca ctgtaccata
     3721 tggcaaaatt cataatcact cagcagcctt ggtgaaatca atatacacaa cagcagtgct
     3781 caacaggata tatgatagac agtttcccat tgaaagtatt gaagggaaaa aagtgcatga
     3841 tgtcctacta acagtggacc aatcaaggtt agacagaaat gacaggctta aactagccgt
     3901 gttacgatat gaattattag acaacaggga tctacttgac aacatatatg
//
LOCUS       B4_82/35/BR2021_L       3071 bp    cRNA    linear       13-MAR-2025
DEFINITION  Coredo-like virus 3 segment L partial CDS.
ACCESSION   B4_82/35/BR2021_L
VERSION
DBLINK      BioProject: PRJNA1223432
            BioSample: SAMN46822050
KEYWORDS    .
SOURCE      Coredo-like virus 3
  ORGANISM  Coredo-like virus 3
            Unclassified.
REFERENCE   1  (bases 1 to 3071)
  AUTHORS   Fuques,E., Massey,A.L., Qureshi,F.I., Campos-Silva,J.V., Ferreira
            da Silva,D.J., Peres,C., Levi,T. and Vega Thurber,R.L.
  TITLE     Large-scale metagenomic surveillance study expands the known
            diversity of RNA viruses in mosquito populations from the Amazon
            Basin
  JOURNAL   unpublished
REFERENCE   2  (bases 1 to 3071)
  AUTHORS   Fuques,E.
  TITLE     Direct Submission
  JOURNAL   Submitted (13-MAR-2025) Ecology, Evolution, and Marine Biology,
            University of California, Santa Barbara, UCSB Marine Science
            Institute, Santa Barbara, California 93117, United States
COMMENT     Bankit Comment: ALT EMAIL:eddiefuques-villalba@ucsb.edu
            Bankit Comment: TOTAL # OF SEQS:7
            
            ##Assembly-Data-START##
            Assembly Method       :: rnaSPAdes v. 3.15.3
            Sequencing Technology :: Illumina
            ##Assembly-Data-END##
FEATURES             Location/Qualifiers
     source          1..3071
                     /organism="Coredo-like virus 3"
                     /mol_type="viral cRNA"
                     /isolate="B4_82/35/BR2021"
                     /isolation_source="Mosquito pool"
                     /segment="L"
                     /country="Brazil"
                     /collection_date="2021"
                     /note="Viruses; Riboviria; Orthornavirae; Negarnaviricota;
                     Polyploviricotina; Ellioviricetes; Bunyavirales;
                     Phasmaviridae; Orthophasmavirus"
     gene            254..>3071
                     /gene="RdRp"
     CDS             254..>3071
                     /gene="RdRp"
                     /codon_start=1
                     /product="RNA-dependent RNA polymerase"
                     /translation="MEANSLMQELAARVGKAERPDPEIQRTLADTINLLPVNEGTPYM
                     IIKATGNILREANLSVEEAITNYCNVRNARHDMWYRKIHDSRLTRWKTGGLEATFGDF
                     MAKVVRVLNYDRTYDKMTPDFLMLDGNEIIIGDMTVTTSYMTAKQKKHEKYLPLKTIL
                     SSTGAQVTHVDFILKEDMSNLRQEVRKFADIGILPVGLDMAMEYAYSTAATELMVAIK
                     DLCVDRNSFNKCLDKGKPVKGGVTYTILEDMLRDEVINTPFEPYEPTMTEDKIYKSVK
                     DEVERLGGARYFDNAMEGVDEAFDTVIEKNMAKEQMAPKSTLKVVDNSHEYNEKVAHD
                     LIEDYIKDLAYSDDSDVKFYILDLLPTLDQLRMMKKVKKDKMTQKEVKESVDMKESRV
                     GGEYQYKRRTHGANPLTQDLEVKLKKGKNIRNEKSEPKVISMTGLETYSEDIDRSISY
                     YGSLTNKPPILDDSWDAYNNLEAENTIEERKVYDYCRKTNGAQLCNSLSALYNRITHM
                     GVRMGTYDNVFVPPNGSFICIMPKNHAPVTHRTCDMPFIFITRAPLKVPLHHIEYNYR
                     HYSDNYVYYVSKLSRMNVAKIACWDNAGHRLVASASYIISKCDALKTQMDRVVGLLTY
                     LIVDIHQKISEYLDLLKYISFMPFADLHVLPTLILDKCDLLMKTRMDAWMFKQIRMYI
                     KELSNLDKLNARKPVMKLQNGIVLHDSLGLKMQLPSFFSLNVRHNDPTEFIEEIGIIF
                     ASRPKHLYGSQFLDESTTMTAKWDVEYDKEVKKYGGWCTTGMSNTPYPFDAKYTFHSD
                     AIYYATQNLELNIDATETTIESHLFGGPYGSFLHTNCSLRGCTKDAKDRLNQDDMHTT
                     SIDACLNHYKSLKFNDNDCRAISIGQDFCVSDEIMEFAMSEKDQRGGGRPIATPTLKT
                     KAALMLIEKPEASIGTYTPNNILVA"
BASE COUNT     1082 a    552 c    674 g    763 t
ORIGIN      
        1 ggcagcaggc agagggacaa gaattgcagt ttaaaacact tatatacgca cagacgttta
       61 gtaaccatag gacaggtaca catgatataa tcgtaggata gagcaaatag tagattagct
      121 aggacaggca atatagattg cccgtaataa gagggttata atagtggggc taatatagca
      181 ggtggggtag ttaagatctt gcaagatcaa tcatttattt agaatcgtag gataggattg
      241 ggctgtgata gggatggaag ctaattcatt gatgcaggaa ctggctgcca gggttggcaa
      301 ggcagaaagg ccagatccag aaatacagag aacattagca gacactatca atctactgcc
      361 agtcaatgaa ggcacaccat acatgattat aaaagccact ggaaacatac taagagaagc
      421 taacttgtca gtggaagaag caataacaaa ctattgcaac gttagaaatg cacgtcatga
      481 catgtggtac cggaagatac atgactccag gttgactaga tggaagacag gtggcctaga
      541 agcaaccttt ggtgacttta tggccaaagt agtacgtgtg ctcaactatg acaggaccta
      601 tgacaagatg actcctgact ttttaatgct tgatgggaat gaaataatta taggggacat
      661 gactgtcact acatcgtata tgacagcaaa acaaaagaag catgaaaaat atctaccctt
      721 aaaaactata ctgtcaagta ctggtgccca ggttacacat gtcgacttca tattgaaaga
      781 agacatgtcc aacttacgcc aagaggtcag aaaatttgct gatattggca tattgccagt
      841 aggactggac atggctatgg agtatgctta cagcacagca gcaactgaac tcatggtggc
      901 catcaaggac ttatgtgtcg acaggaattc atttaataaa tgtctagata aaggtaaacc
      961 agtcaaaggt ggtgtgacat acactatcct agaggacatg ctaagagatg aggtgataaa
     1021 cacaccattt gaaccatatg aaccaacaat gacagaggac aaaatatata agtcggtaaa
     1081 ggatgaagtg gaaaggttag gtggtgcaag atactttgac aatgcgatgg aaggtgttga
     1141 tgaagctttt gacacagtta ttgaaaagaa tatggctaaa gagcaaatgg cacccaagtc
     1201 cactttgaag gtggttgaca acagccatga gtacaatgag aaagtagcac atgaccttat
     1261 tgaggattac ataaaggacc tagcatattc agatgactct gacgtcaaat tctacatatt
     1321 ggacttacta ccaaccctag accaacttag gatgatgaaa aaggttaaaa aggacaaaat
     1381 gactcaaaag gaagttaaag aatctgtaga catgaaggaa tccagagtcg gtggcgaata
     1441 ccaatataaa agaaggacac atggagccaa tccattgact caggatttgg aagtcaaatt
     1501 aaagaaaggg aaaaacatca gaaatgaaaa gagtgagcca aaggttatta gcatgactgg
     1561 tttggagact tattcagaag acattgacag atcaatttca tattatggca gcctaactaa
     1621 taaaccacct atactcgatg acagctggga tgcttacaat aacttagaag cagagaacac
     1681 cattgaggag aggaaagtat atgactattg caggaagacc aatggagccc aactttgcaa
     1741 ttcattgagt gctttataca ataggattac tcacatgggt gtcagaatgg gaacatatga
     1801 caatgtattt gttccaccta atggatcttt catatgcata atgcccaaaa atcatgcacc
     1861 agtgacccat aggacatgtg acatgccttt catattcata actagagcac ctttgaaagt
     1921 cccactacat catattgagt acaactatcg tcattatagc gacaattatg tgtattatgt
     1981 gagcaagctt agtcgaatga atgtagccaa aattgcatgt tgggacaatg ctgggcatag
     2041 attagttgct agtgcttcat acattatatc aaagtgtgat gccctcaaga cccaaatgga
     2101 cagggttgtg ggactgctta cataccttat agttgacata caccaaaaga tatctgaata
     2161 tctagacttg ctgaagtaca tatctttcat gccatttgct gatctacatg tactgcctac
     2221 tctaatattg gacaagtgtg acttgctgat gaaaacacga atggatgcat ggatgttcaa
     2281 acagataaga atgtacatta aagaattgtc taacttagat aaacttaatg ctaggaagcc
     2341 tgtcatgaag ctgcagaatg gcatagtgtt acatgacagc ctaggcctca agatgcaact
     2401 acctagtttc ttttcattga atgtgaggca caatgaccct actgagttca tagaggaaat
     2461 aggtatcata tttgcatcaa gacctaagca tctgtatggc tcacagtttc tagatgagtc
     2521 aactacaatg acagccaaat gggatgtcga gtatgacaaa gaagtaaaga agtatggagg
     2581 ctggtgcaca actgggatga gtaatacacc atacccgttc gatgccaaat acacattcca
     2641 ttctgatgct atttattatg ctacacaaaa cctagaattg aacattgatg caactgaaac
     2701 aactatagag tcacacctat ttggcggccc ttatggcagc ttcctccata caaattgttc
     2761 actaaggggt tgtaccaagg atgcaaaaga caggcttaac caagatgaca tgcacacaac
     2821 atcaatagat gcttgcctca accattataa gtcattgaaa ttcaatgaca atgactgcag
     2881 ggcaataagc attggccaag atttctgtgt atcagatgaa ataatggagt ttgcaatgtc
     2941 tgaaaaggac caaagaggtg gtggaagacc tattgccact ccaacactaa agaccaaggc
     3001 agctttaatg ttgattgaaa agccagaagc atcaataggc acatacactc cgaacaatat
     3061 attggttgct g
//
LOCUS       B4_96/22/BR2021_L       2478 bp    cRNA    linear       13-MAR-2025
DEFINITION  Coredo-like virus 3 segment L partial CDS.
ACCESSION   B4_96/22/BR2021_L
VERSION
DBLINK      BioProject: PRJNA1223432
            BioSample: SAMN46822051
KEYWORDS    .
SOURCE      Coredo-like virus 3
  ORGANISM  Coredo-like virus 3
            Unclassified.
REFERENCE   1  (bases 1 to 2478)
  AUTHORS   Fuques,E., Massey,A.L., Qureshi,F.I., Campos-Silva,J.V., Ferreira
            da Silva,D.J., Peres,C., Levi,T. and Vega Thurber,R.L.
  TITLE     Large-scale metagenomic surveillance study expands the known
            diversity of RNA viruses in mosquito populations from the Amazon
            Basin
  JOURNAL   unpublished
REFERENCE   2  (bases 1 to 2478)
  AUTHORS   Fuques,E.
  TITLE     Direct Submission
  JOURNAL   Submitted (13-MAR-2025) Ecology, Evolution, and Marine Biology,
            University of California, Santa Barbara, UCSB Marine Science
            Institute, Santa Barbara, California 93117, United States
COMMENT     Bankit Comment: ALT EMAIL:eddiefuques-villalba@ucsb.edu
            Bankit Comment: TOTAL # OF SEQS:7
            
            ##Assembly-Data-START##
            Assembly Method       :: rnaSPAdes v. 3.15.3
            Sequencing Technology :: Illumina
            ##Assembly-Data-END##
FEATURES             Location/Qualifiers
     source          1..2478
                     /organism="Coredo-like virus 3"
                     /mol_type="viral cRNA"
                     /isolate="B4_96/22/BR2021"
                     /isolation_source="Mosquito pool"
                     /segment="L"
                     /country="Brazil"
                     /collection_date="2021"
                     /note="Viruses; Riboviria; Orthornavirae; Negarnaviricota;
                     Polyploviricotina; Ellioviricetes; Bunyavirales;
                     Phasmaviridae; Orthophasmavirus"
     gene            <1..>2478
                     /gene="RdRp"
     CDS             <1..>2478
                     /gene="RdRp"
                     /codon_start=2
                     /product="RNA dependent RNA polymerase"
                     /translation="LAYSDDSDVKFYILDLLPTLNQLRMMKKVKKDKMTQKDVKESVD
                     MKESRVGGEYQYKRRTHGANPLTQDLEVKLKKGKNIRNEKSEPKVISMTGLETYSEDI
                     DRSISYYGSLTNKPPILDDSWDAYNNLEAENTIEERKVYDYCRKTNGAQLCNSLSALY
                     NRITHMGVRMGTYDNVFVPPNGSFICIMPKNHAPVTHRTCDMPFIFITRAPLKVPLHH
                     IEYNYRHYSDNYVYYVSKLSRMNVAKIACWDNAGHRLVASASYIISKCDALKTQMDRV
                     VGLLTYLIVDIHQKISEYLDLLKYISFMPFADLHVLPTLILDKCDLLMKTRMDAWMFK
                     QIRMYIKELSNLDKLNARKPVMKLQNGIVLHDSLGLKMQLPSFFSLNVRHNDPTEFIE
                     EIGIIFASRPKHLYGSQFLDESTTMTAKWDVEYDKEVKKYGGWCTTGMSNTPYPFDAK
                     YTFHSDAIYYATQNLELNIDATETTIESHLFGGPYGSFLHTNCSLRGCTKDAKDRLNQ
                     DDMHTTSIDACLNHYKSLKFNDNDCRAISIGQDFCVSDEIMEFAMSEKDQRGGGRPIA
                     TPTLKTKAALMLIEKPEASIGTYTPNNILVAGRSKIKEQHVTYTTAISHGASMGLTQV
                     YQLTEDQSKYSENDNPRKYETYLRSSKILKKDIRKLQLVALRKLYNRHHLIHRMPARI
                     TDDKELVTKTVVNANTRGVKATIGWPQGMLNNISTTIHSAADYWILKAFKNSYPNVKI
                     HARGLVHSDDSWVTVCTNSLDDFKLFTLYRMIAKKLFCLKINEKKLWGGKYLGELVSN
                     YNLNGKVHLATSKTLSNGLSNLTYQNW"
BASE COUNT      867 a    469 c    507 g    635 t
ORIGIN      
        1 gctagcatat tcagatgact ctgacgtcaa attctacata ttggacttac taccaaccct
       61 aaaccaactt aggatgatga aaaaggttaa aaaggacaaa atgactcaaa aggatgttaa
      121 agaatctgta gacatgaagg aatctagggt cggtggcgaa taccaatata aaagaaggac
      181 acatggagcc aatccattga ctcaggattt ggaagtcaaa ttaaagaaag ggaaaaacat
      241 cagaaatgaa aagagtgagc caaaggttat tagcatgact ggtttggaga cttattcaga
      301 agacattgac agatcaattt catattatgg cagcctaact aataaaccac ctatactcga
      361 tgacagctgg gatgcttata ataacttaga agcagagaac accattgagg agaggaaagt
      421 atatgactat tgcaggaaga ccaatggagc ccaactttgc aattcattga gtgctttata
      481 caataggatt actcacatgg gtgtcagaat gggaacatat gacaatgtat ttgttccacc
      541 taatggatct ttcatatgca taatgcccaa aaatcatgca ccagtgaccc ataggacatg
      601 tgacatgcct ttcatattca taactagagc acctttgaaa gtcccactac atcatattga
      661 gtacaactat cgtcattata gcgacaatta tgtgtattat gtgagcaagc ttagtcgaat
      721 gaatgtagcc aaaattgcat gttgggacaa tgctgggcat agattagttg ctagtgcttc
      781 atacattata tcaaagtgtg atgccctcaa gacccaaatg gacagggttg tgggactgct
      841 tacatacctt atagttgaca tacaccaaaa gatatctgaa tatctagact tgctgaagta
      901 catatctttc atgccatttg ctgatctaca tgtactgcct actctaatat tggacaagtg
      961 tgacttgctg atgaaaacac gaatggatgc atggatgttc aaacagataa gaatgtacat
     1021 taaagaattg tctaacttag ataaacttaa tgctaggaag cctgtcatga agctgcagaa
     1081 tggcatagtg ttacatgaca gcctaggcct caagatgcaa ctacctagtt tcttttcatt
     1141 gaatgtgagg cacaatgacc ctactgagtt catagaggaa ataggtatca tatttgcatc
     1201 aagacctaag catctgtatg gctcacagtt tctagatgag tcaactacaa tgacagccaa
     1261 atgggatgtc gagtatgaca aagaagtaaa gaagtatgga ggctggtgca caactgggat
     1321 gagtaataca ccatacccgt tcgatgccaa atacacattc cattctgatg ctatttatta
     1381 tgctacacaa aacctagaat tgaacattga tgcaactgaa acaactatag agtcacacct
     1441 atttggcggc ccttatggca gcttcctcca tacaaattgt tcactaaggg gttgtaccaa
     1501 ggatgcaaaa gacaggctta accaagatga catgcacaca acatcaatag atgcttgcct
     1561 caaccattat aagtcattga aattcaatga caatgactgc agggcaataa gcattggcca
     1621 agatttctgt gtatcagatg aaataatgga gtttgcaatg tctgaaaagg accaaagagg
     1681 tggtggaaga cctatcgcca ctccaacact aaagaccaag gcagctttaa tgttgattga
     1741 aaagccagaa gcatcaatag gcacatacac tccgaacaat atattggttg ctggcagaag
     1801 caaaattaaa gagcagcatg tgacatacac gacagccata tcccatggag cgtcaatggg
     1861 cttgacacaa gtgtatcagt taactgagga ccaaagtaag tattcagaaa acgataaccc
     1921 tagaaagtat gaaacctact tgcgctcgag taaaatcctt aaaaaggaca tcaggaaatt
     1981 gcaattggtt gcccttagga agctatacaa caggcatcat ttaatccata ggatgccagc
     2041 acggataact gatgataaag aactggtcac taaaacagtt gtgaatgcaa acactcgtgg
     2101 ggtgaaagca actattggat ggccacaagg tatgctaaac aacatctcta ccactataca
     2161 ctcagcagca gattattgga tcttgaaagc tttcaagaat tcttacccaa atgttaagat
     2221 acatgccagg gggttggtgc attctgatga ctcatgggtg actgtgtgca ccaactcctt
     2281 agatgacttc aaattattta cattgtatag gatgatagca aaaaagttat tttgtcttaa
     2341 aatcaatgag aagaaattat ggggtggaaa atatttaggc gaactggtct ccaactacaa
     2401 tctaaatgga aaagtccatt tagccacctc caagacactt agtaatgggt tgtcaaacct
     2461 aacataccag aactggca
//
LOCUS       B5_100/3/BR2021_L       2105 bp    cRNA    linear       13-MAR-2025
DEFINITION  Coredo-like virus 3 segment L partial CDS.
ACCESSION   B5_100/3/BR2021_L
VERSION
DBLINK      BioProject: PRJNA1223432
            BioSample: SAMN46822053
KEYWORDS    .
SOURCE      Coredo-like virus 3
  ORGANISM  Coredo-like virus 3
            Unclassified.
REFERENCE   1  (bases 1 to 2105)
  AUTHORS   Fuques,E., Massey,A.L., Qureshi,F.I., Campos-Silva,J.V., Ferreira
            da Silva,D.J., Peres,C., Levi,T. and Vega Thurber,R.L.
  TITLE     Large-scale metagenomic surveillance study expands the known
            diversity of RNA viruses in mosquito populations from the Amazon
            Basin
  JOURNAL   unpublished
REFERENCE   2  (bases 1 to 2105)
  AUTHORS   Fuques,E.
  TITLE     Direct Submission
  JOURNAL   Submitted (13-MAR-2025) Ecology, Evolution, and Marine Biology,
            University of California, Santa Barbara, UCSB Marine Science
            Institute, Santa Barbara, California 93117, United States
COMMENT     Bankit Comment: ALT EMAIL:eddiefuques-villalba@ucsb.edu
            Bankit Comment: TOTAL # OF SEQS:7
            
            ##Assembly-Data-START##
            Assembly Method       :: rnaSPAdes v. 3.15.3
            Sequencing Technology :: Illumina
            ##Assembly-Data-END##
FEATURES             Location/Qualifiers
     source          1..2105
                     /organism="Coredo-like virus 3"
                     /mol_type="viral cRNA"
                     /isolate="B5_100/3/BR2021"
                     /isolation_source="Mosquito pool"
                     /segment="L"
                     /country="Brazil"
                     /collection_date="2021"
                     /note="Viruses; Riboviria; Orthornavirae; Negarnaviricota;
                     Polyploviricotina; Ellioviricetes; Bunyavirales;
                     Phasmaviridae; Orthophasmavirus"
     gene            <1..>2105
                     /gene="RdRp"
     CDS             <1..>2105
                     /gene="RdRp"
                     /codon_start=1
                     /product="RNA-dependent RNA polymerase"
                     /translation="HGANPLTQDLEVKLKKGKNIRNEKSEPKVISMTGLETYSEDIDR
                     SISYYGSLTNKPPILDDSWDAYNNLEAENTIEERKVYDYCRKTNGAQLCNSLSALYNR
                     ITHMGVRMGTYDNVFVPPNGSFICIMPKNHAPVTHRTCDMPFIFITRAPLKVPLHHIE
                     YNYRHYSDNYVYYVSKLSRMNVAKIACWDNAGHRLVASASYIISKCDALKTQMDRVVG
                     LLTYLIVDIHQKISEYLDLLKYISFMPFADLHVLPTLILDKCDLLMKTRMDAWMFKQI
                     RMYIKELSNLDKLNARKPVMKLQNGIVLHDSLGLKMQLPSFFSLNVRHNDPTEFIEEI
                     GIIFASRPKHLYGSQFLDESTTMTAKWDVEYDKEVKKYGGWCTTGMSNTPYPFDAKYT
                     FHSDAIYYATQNLELNIDATETTIESHLFGGPYGSFLHTNCSLRGCTKDAKDRLNQDD
                     MHTTSIDACLNHYKSLKFNDNDCRAISIGQDFCVSDEIMEFAMSEKDQRGGGRPIATP
                     TLKTKAALMLIEKPEASIGTYTPNNILVAGRSKIKEQHVTYTTAISHGASMGLTQVYQ
                     LTEDQSKYSENDNPRKYETYLRSSKILKKDIRKLQLVALRKLYNRHHLIHRMPARITD
                     DKELVTKTVVNANTRGVKATIGWPQGMLNNISTTIHSAADYWILKAFKNSYPNVKIHA
                     RGLVHSDDSWVTVCTNSLD"
BASE COUNT      721 a    410 c    436 g    538 t
ORIGIN      
        1 catggagcca atccattgac tcaggatttg gaagtcaaat taaagaaggg aaaaaacatc
       61 agaaatgaaa agagtgagcc aaaggtcatt agcatgactg gtttggagac ttattcagaa
      121 gacattgaca gatcaatttc atattatggc agtctaacta ataaaccacc tatactcgat
      181 gacagctggg atgcttacaa taacttagaa gcagagaaca ccattgagga gaggaaagta
      241 tatgactatt gcaggaagac caatggagcc caactttgca attcattgag tgctttatac
      301 aataggatta ctcacatggg tgtcagaatg ggaacatatg acaatgtatt tgttccacct
      361 aatggatctt tcatatgcat aatgcccaaa aatcatgcac cagtgaccca taggacatgt
      421 gacatgcctt tcatattcat aactagagca cctttgaaag tcccactaca tcatattgag
      481 tacaactatc gtcattatag cgacaattat gtgtattatg tgagcaagct tagtcgaatg
      541 aatgtagcca aaattgcatg ttgggacaat gctgggcata gattagttgc tagtgcttca
      601 tacattatat caaagtgtga tgccctcaag acccaaatgg acagggttgt gggactgctt
      661 acatacctta tagttgacat acaccaaaag atatctgaat atctagactt gctgaagtac
      721 atatctttca tgccatttgc tgatctacat gtactgccta ctctaatatt ggacaagtgt
      781 gacttgctga tgaaaacacg aatggatgca tggatgttca aacagataag aatgtacatt
      841 aaagaattgt ctaacttaga taaacttaat gctaggaagc ctgtcatgaa gctgcagaat
      901 ggcatagtgt tacatgacag cctaggcctc aagatgcaac tacctagttt cttttcattg
      961 aatgtgaggc acaatgaccc tactgagttc atagaggaaa taggtatcat atttgcatca
     1021 agacctaagc atctgtatgg ctcacagttt ctagatgagt caactacaat gacagccaaa
     1081 tgggatgtcg agtatgacaa agaagtaaag aagtatggag gctggtgcac aactgggatg
     1141 agtaatacac catacccgtt cgatgccaaa tacacattcc attctgatgc tatttattat
     1201 gctacacaaa acctagaatt gaacattgat gcaactgaaa caactataga gtcacaccta
     1261 tttggcggcc cttatggcag cttcctccat acaaattgtt cactaagggg ttgtaccaag
     1321 gatgcaaaag acaggcttaa ccaagatgac atgcacacaa catcaataga tgcttgcctc
     1381 aaccattata agtcactgaa attcaatgac aatgactgca gggcaataag cattggccaa
     1441 gatttctgtg tatcagatga aataatggag tttgcaatgt ctgaaaagga ccaaagaggt
     1501 ggtggaagac ctatcgccac tccaacacta aagaccaagg cagctttaat gttgattgaa
     1561 aagccagaag catcaatagg cacatacact ccgaacaata tattggttgc tggcagaagc
     1621 aaaattaaag agcagcatgt gacatacacg acagccatat cccatggagc gtcaatgggc
     1681 ttgacacaag tgtatcagtt aactgaggac caaagtaagt attcagaaaa cgataaccct
     1741 agaaagtatg aaacctactt gcgctcgagt aaaatcctta aaaaggacat caggaaattg
     1801 caattggttg cccttaggaa gctatacaac aggcatcatt taatccatag gatgccagca
     1861 cggataactg atgataaaga actggtcact aaaacagttg tgaatgcaaa cactcgtggg
     1921 gtgaaagcaa ctattggatg gccacaaggt atgctaaaca acatctctac cactatacac
     1981 tcagcagcag attattggat cttgaaagct ttcaagaatt cttacccaaa tgttaagata
     2041 cacgccaggg ggttggtgca ttctgatgac tcatgggtga ctgtgtgcac caactcctta
     2101 gatga
//
LOCUS       B5_2/984/BR2021_L       1074 bp    cRNA    linear       13-MAR-2025
DEFINITION  Coredo-like virus 3 segment L partial CDS.
ACCESSION   B5_2/984/BR2021_L
VERSION
DBLINK      BioProject: PRJNA1223432
            BioSample: SAMN46822054
KEYWORDS    .
SOURCE      Coredo-like virus 3
  ORGANISM  Coredo-like virus 3
            Unclassified.
REFERENCE   1  (bases 1 to 1074)
  AUTHORS   Fuques,E., Massey,A.L., Qureshi,F.I., Campos-Silva,J.V., Ferreira
            da Silva,D.J., Peres,C., Levi,T. and Vega Thurber,R.L.
  TITLE     Large-scale metagenomic surveillance study expands the known
            diversity of RNA viruses in mosquito populations from the Amazon
            Basin
  JOURNAL   unpublished
REFERENCE   2  (bases 1 to 1074)
  AUTHORS   Fuques,E.
  TITLE     Direct Submission
  JOURNAL   Submitted (13-MAR-2025) Ecology, Evolution, and Marine Biology,
            University of California, Santa Barbara, UCSB Marine Science
            Institute, Santa Barbara, California 93117, United States
COMMENT     Bankit Comment: ALT EMAIL:eddiefuques-villalba@ucsb.edu
            Bankit Comment: TOTAL # OF SEQS:7
            
            ##Assembly-Data-START##
            Assembly Method       :: rnaSPAdes v. 3.15.3
            Sequencing Technology :: Illumina
            ##Assembly-Data-END##
FEATURES             Location/Qualifiers
     source          1..1074
                     /organism="Coredo-like virus 3"
                     /mol_type="viral cRNA"
                     /isolate="B5_2/984/BR2021"
                     /isolation_source="Mosquito pool"
                     /segment="L"
                     /country="Brazil"
                     /collection_date="2021"
                     /note="Viruses; Riboviria; Orthornavirae; Negarnaviricota;
                     Polyploviricotina; Ellioviricetes; Bunyavirales;
                     Phasmaviridae; Orthophasmavirus"
     gene            <1..>1074
                     /gene="RdRp"
     CDS             <1..>1074
                     /gene="RdRp"
                     /codon_start=3
                     /product="RNA-dependent RNA polymerase"
                     /translation="NCSLRGCTKDAKDRLNQDDMHTTSIDACLNHYKSLKFNDNDCRA
                     ISIGQDFCVSDEIMEFAMSEKDQRGGGRPIATPTLKTKAALMLIEKPEASIGTYTPNN
                     ILVAGRSKIKEQHVTYTTAISHGASMGLTQVYQLTEDQSKYSENDNPRKYETYLRSSK
                     ILKKDIRKLQLVALRKLYNRHHLIHRMPARITDDKELVTKTVVNANTRGVKATIGWPQ
                     GMLNNISTTIHSAADYWILKAFKNSYPNIKIHARGLVHSDDSWVTVCTNSLDDFKLFT
                     LYRMIAKKLFCLKINEKKLWGGKYLGELVSNYNLNGKVHLATSKTLSNGLSNLTYQNW
                     PIDVSTQISTIQQVYRTGATRGN"
BASE COUNT      383 a    210 c    223 g    258 t
ORIGIN      
        1 caaattgttc actaaggggt tgtaccaagg atgcaaaaga caggcttaac caagatgaca
       61 tgcacacaac atcaatagat gcttgcctca accattataa gtcattgaaa ttcaatgaca
      121 atgactgcag ggcaataagc attggccaag atttctgtgt atcagatgaa ataatggagt
      181 ttgcaatgtc tgaaaaggac caaagaggtg gtggaagacc tatcgccact ccaacactaa
      241 agaccaaggc agctttaatg ttgattgaaa agccagaagc atcaataggc acatacactc
      301 cgaacaatat attggttgct ggcagaagca aaattaaaga gcagcatgtg acatacacga
      361 cagccatatc ccatggagcg tcaatgggct tgacacaagt gtatcagtta actgaggacc
      421 aaagtaagta ttcagaaaac gataacccta gaaagtatga aacctacttg cgctcgagta
      481 aaatccttaa aaaggacatc aggaaattgc aattggttgc ccttaggaag ctatacaaca
      541 ggcatcattt aatccatagg atgccagcac ggataactga tgataaagaa ctggtcacta
      601 aaacagttgt gaatgcaaac actcgtgggg tgaaagcaac tattggatgg ccacaaggta
      661 tgctaaacaa catctctacc actatacact cagcagcaga ttattggatc ttgaaagctt
      721 tcaagaattc ttacccaaat attaagatac atgctagggg gttggtgcat tctgatgact
      781 catgggtgac tgtgtgcacc aactccttag atgacttcaa attatttaca ttgtatagga
      841 tgatagcaaa aaagttattt tgtcttaaaa tcaatgagaa gaagttatgg ggtggaaaat
      901 atttaggcga actggtctcc aactacaatc taaatggaaa agtccattta gccacctcca
      961 agacacttag taatgggttg tcaaacctga cataccagaa ctggcctatt gatgtcagca
     1021 cacagatctc aactatacag caagtttata gaaccggagc aaccagagga aact
//
LOCUS       I23_2/148/BR2022_L      1028 bp    cRNA    linear       13-MAR-2025
DEFINITION  Coredo-like virus 3 segment L partial CDS.
ACCESSION   I23_2/148/BR2022_L
VERSION
DBLINK      BioProject: PRJNA1223432
            BioSample: SAMN46822158
KEYWORDS    .
SOURCE      Coredo-like virus 3
  ORGANISM  Coredo-like virus 3
            Unclassified.
REFERENCE   1  (bases 1 to 1028)
  AUTHORS   Fuques,E., Massey,A.L., Qureshi,F.I., Campos-Silva,J.V., Ferreira
            da Silva,D.J., Peres,C., Levi,T. and Vega Thurber,R.L.
  TITLE     Large-scale metagenomic surveillance study expands the known
            diversity of RNA viruses in mosquito populations from the Amazon
            Basin
  JOURNAL   unpublished
REFERENCE   2  (bases 1 to 1028)
  AUTHORS   Fuques,E.
  TITLE     Direct Submission
  JOURNAL   Submitted (13-MAR-2025) Ecology, Evolution, and Marine Biology,
            University of California, Santa Barbara, UCSB Marine Science
            Institute, Santa Barbara, California 93117, United States
COMMENT     Bankit Comment: ALT EMAIL:eddiefuques-villalba@ucsb.edu
            Bankit Comment: TOTAL # OF SEQS:10
            
            ##Assembly-Data-START##
            Assembly Method       :: rnaSPAdes v. 3.15.3
            Sequencing Technology :: Illumina
            ##Assembly-Data-END##
FEATURES             Location/Qualifiers
     source          1..1028
                     /organism="Coredo-like virus 3"
                     /mol_type="viral cRNA"
                     /isolate="I23_2/148/BR2022"
                     /isolation_source="Mosquito pool"
                     /segment="L"
                     /country="Brazil"
                     /collection_date="2022"
                     /note="Viruses; Riboviria; Orthornavirae; Negarnaviricota;
                     Polyploviricotina; Ellioviricetes; Bunyavirales;
                     Phasmaviridae; Orthophasmavirus"
     gene            <1..>1028
                     /gene="RdRp"
     CDS             <1..>1028
                     /gene="RdRp"
                     /codon_start=2
                     /product="RNA-dependent RNA polymerase"
                     /translation="GKYLGELVSNYNLNGKVHLATSKTLSNGLSNLTYQNWPIDVSTQ
                     ISTIQQVYRTGATIGTLIMLSTILRQQIMSAYQISGKQKEHLYRLPVELGGYPKCSVF
                     KLGVGGIDAMYDELANLYSRNPKEEYTKIVLGAVNVTRKYYAEVDLKTLGNDKDYAEI
                     VMPSRGDIFKGIRYLMPKSRKLNHALKTIEEVTAQFPSDGLGLIITKPLTLAESLGHL
                     RDSTLNSMYRLAAEKYTQSVRRLASSQAQQSSGNVVRMGHSNPMTMNTLYAHLVTYTH
                     NSEDLEMVRMALNPENEVIHACSSIVDTAYLGPDVLPLRGNVINRMPGYETIYDTISP
                     MSDVLLFM"
BASE COUNT      351 a    194 c    217 g    266 t
ORIGIN      
        1 tggaaaatat ttaggcgaac ttgtctccaa ctacaatcta aatgggaaag tccatttagc
       61 cacctccaag acacttagta atgggttgtc aaacctgaca taccagaact ggcctattga
      121 tgtcagcaca cagatctcaa ctatacagca agtttataga accggagcaa ccataggaac
      181 gttaataatg ttatccacaa ttttaagaca acaaataatg tctgcatacc agatatcagg
      241 gaagcagaag gaacatttat ataggttgcc tgtagaactg ggtggttacc caaaatgctc
      301 tgtgtttaaa ttgggagttg gcgggataga tgcaatgtat gatgaattgg caaatttgta
      361 ctctaggaat ccaaaagagg aatataccaa aatagttctt ggggctgtaa atgtgactag
      421 aaaatattat gctgaagttg atctgaagac attgggcaat gacaaggact atgctgaaat
      481 agtaatgccg tcaagaggtg atatatttaa gggcataagg tatttaatgc ctaagtcacg
      541 taaactaaac catgccttga aaactatcga agaagtcact gcccagttcc ctagtgatgg
      601 gctaggttta ataatcacaa aaccactaac attggctgag tcactagggc atcttagaga
      661 ctcaacgcta aatagcatgt acagactggc tgcagaaaaa tacacacaaa gcgtcagaag
      721 gctagcctca tctcaagctc aacaatcatc tggaaatgtg gttagaatgg gccacagcaa
      781 tccaatgact atgaacacat tgtatgcaca tctagtcaca tacacacata actctgaaga
      841 tttagaaatg gttaggatgg cattgaatcc tgaaaatgaa gtgatacatg catgcagctc
      901 tattgttgat acagcatacc taggcccaga tgtactccca ttaagaggga atgtgatcaa
      961 taggatgcct ggctatgaga ccatatatga cactatctcg ccaatgtctg atgtgctttt
     1021 gttcatga
//
LOCUS       I23_87/2/BR2022_L       3980 bp    cRNA    linear       13-MAR-2025
DEFINITION  Coredo-like virus 3 segment L partial CDS.
ACCESSION   I23_87/2/BR2022_L
VERSION
DBLINK      BioProject: PRJNA1223432
            BioSample: SAMN46822162
KEYWORDS    .
SOURCE      Coredo-like virus 3
  ORGANISM  Coredo-like virus 3
            Unclassified.
REFERENCE   1  (bases 1 to 3980)
  AUTHORS   Fuques,E., Massey,A.L., Qureshi,F.I., Campos-Silva,J.V., Ferreira
            da Silva,D.J., Peres,C., Levi,T. and Vega Thurber,R.L.
  TITLE     Large-scale metagenomic surveillance study expands the known
            diversity of RNA viruses in mosquito populations from the Amazon
            Basin
  JOURNAL   unpublished
REFERENCE   2  (bases 1 to 3980)
  AUTHORS   Fuques,E.
  TITLE     Direct Submission
  JOURNAL   Submitted (13-MAR-2025) Ecology, Evolution, and Marine Biology,
            University of California, Santa Barbara, UCSB Marine Science
            Institute, Santa Barbara, California 93117, United States
COMMENT     Bankit Comment: ALT EMAIL:eddiefuques-villalba@ucsb.edu
            Bankit Comment: TOTAL # OF SEQS:10
            
            ##Assembly-Data-START##
            Assembly Method       :: rnaSPAdes v. 3.15.3
            Sequencing Technology :: Illumina
            ##Assembly-Data-END##
FEATURES             Location/Qualifiers
     source          1..3980
                     /organism="Coredo-like virus 3"
                     /mol_type="viral cRNA"
                     /isolate="I23_87/2/BR2022"
                     /isolation_source="Mosquito pool"
                     /segment="L"
                     /country="Brazil"
                     /collection_date="2022"
                     /note="Viruses; Riboviria; Orthornavirae; Negarnaviricota;
                     Polyploviricotina; Ellioviricetes; Bunyavirales;
                     Phasmaviridae; Orthophasmavirus"
     gene            251..>3980
                     /gene="RdRp"
     CDS             251..>3980
                     /gene="RdRp"
                     /codon_start=1
                     /product="RNA-dependent RNa polymerase"
                     /translation="MEANSLMQELAARVGKAERPDPEIQRTLADTINLLPVNEGTPYM
                     IIKATGNILREANLSVEEAITNYCNVRNARHDMWYRKIHDSRLTRWKTGGLEATFGDF
                     MAKVVRVLNYDRTYDKMTPDFLMLDGNEIIIGDMTVTTSYMTAKQKKHEKYLPLKTIL
                     SSTGAQVTHVDFILKEDMSNLRQEVRKFADIGILPVGLDMAMEYAYSTAATELMVAIK
                     DLCVDRNSFNKCLDKGKPVKGGVTYTILEDMLRDEVINTPFEPYEPTMTEDKIYKSVK
                     DEVERLGGARYFDNAMEGVDEAFDTVIEKNMAKEQMAPKSTLKVVDNSHEYNEKVAHD
                     LIEDYIKDLAYSDDSDVKFYILDLLPTLDQLRMMKKVKKDKMTQKEVKESVDMKESRV
                     GGEYQYKRRTHGANPLTQDLEVKLKKGKNIRNEKSEPKVISMTGLETYSEDIDRSISY
                     YGSLTNKPPILDDSWDAYNNLEAENTIEERKVYDYCRKTNGAQLCNSLSALYNRITHM
                     GVRMGTYDNVFVPPNGSFICIMPKNHAPVTHRTCDMPFIFITRAPLKVPLHHIEYNYR
                     HYSDNYVYYVSKLSRMNVAKIACWDNAGHRLVASASYIISKCDALKTQMDRVVGLLTY
                     LIVDIHQKISEYLDLLKYISFMPFADLHVLPTLILDKCDLLMKTRMDAWMFKQIRMYI
                     KELSNLDKLNARKPVMKLQNGIVLHDSLGLKMQLPSFFSLNVRHNDPTEFIEEIGIIF
                     ASRPKHLYGSQFLDESTTMTAKWDVEYDKEVKKYGGWCTTGMSNTPYPFDAKYTFHSD
                     AIYYATQNLELNIDATETTIESHLFGGPYGSFLHTNCSLRGCTKDAKDRLNQDDMHTT
                     SIDACLNHYKSLKFNDNDCRAISIGQDFCVSDEIMEFAMSEKDQRGGGRPIATPTLKT
                     KAALMLIEKPEASIGTYTPNNILVAGRSKIKEQHVTYTTAISHGASMGLTQVYQLTED
                     QSKYSENDNPRKYETYLRSSKILKKDIRKLQLVALRKLYNRHHLIHRMPARITDDKEL
                     VTKTVVNANTRGVKATIGWPQGMLNNISTTIHSAADYWILKAFKNSYPNVKIHARGLV
                     HSDDSWVTVCTNSLDDFKLFTLYRMIAKKLFCLKINEKKLWGGKYLGELVSNYNLNGK
                     VHLATSKTLSNGLSNLTYQNWPIDVSTQISTIQQVYRTGATIGTLIMLSTILRQQIMS
                     AYQISGKQKEHLYRLPVELGGYPKCSVFKLGVGGIDAMY"
BASE COUNT     1403 a    722 c    863 g    992 t
ORIGIN      
        1 agcaggcaga gggacaagaa ttgcagttta aaacacttat atacgcacag acgtttaata
       61 accataggac aggtacacat gatataatcg taggatagag caaatagtag attagctagg
      121 acaggcaata tagattgccc gtaataagag ggttataata gtggggctaa tatagcaggt
      181 ggggtagtta agatcttgca agatcaatca tttatttaga atcgtaggat aggattgggc
      241 tgtgataggg atggaagcta attcattgat gcaggaactg gctgccaggg ttggcaaggc
      301 agaaaggcca gatccagaaa tacagagaac attagcagac actatcaatc tactgccagt
      361 caatgaaggc acaccataca tgattataaa agccactgga aacatactaa gagaagctaa
      421 cttgtcagtg gaagaagcaa taacaaacta ttgcaacgtt agaaatgcac gtcatgacat
      481 gtggtaccgg aagatacatg actccaggtt gactagatgg aagacaggtg gcctagaagc
      541 aacctttggt gactttatgg ccaaagtagt acgtgtgctc aactatgaca ggacctatga
      601 caagatgact cctgactttt taatgcttga tgggaatgaa ataattatag gggacatgac
      661 tgtcactaca tcgtatatga cagcaaaaca aaagaagcat gaaaaatatc tacccttaaa
      721 aactatactg tcaagtactg gtgcccaggt tacacatgtc gacttcatat tgaaagaaga
      781 catgtccaac ttacgccaag aggtcagaaa atttgctgat attggcatat tgccagtagg
      841 actggacatg gctatggagt atgcttacag cacagcagca actgaactca tggtggccat
      901 caaggactta tgtgtcgaca ggaattcatt taataaatgt ctagataaag gtaaaccagt
      961 caaaggtggt gtgacataca ctatcctaga ggacatgcta agagatgagg tgataaacac
     1021 accatttgaa ccatatgaac caacaatgac agaggacaaa atatataagt cggtaaagga
     1081 tgaagtggaa aggttaggtg gtgcaagata ctttgacaat gcgatggaag gtgttgatga
     1141 agcttttgac acagttattg aaaagaatat ggctaaagag caaatggcac ccaagtccac
     1201 tttgaaggtg gttgacaaca gccatgagta caatgagaaa gtagcacatg accttattga
     1261 ggattacata aaggacctag catattcaga tgactctgac gtcaaattct acatattgga
     1321 cttactacca accctagacc aacttaggat gatgaaaaag gttaaaaagg acaaaatgac
     1381 tcaaaaggaa gttaaagaat ctgtagacat gaaggaatcc agagtcggtg gcgaatacca
     1441 atataaaaga aggacacatg gagccaatcc attgactcag gatttggaag tcaaattaaa
     1501 gaaaggaaaa aacatcagaa atgaaaagag tgagccaaag gttattagca tgactggttt
     1561 ggagacttat tcagaagaca ttgacagatc aatttcatat tatggcagcc taactaataa
     1621 accacctata ctcgatgaca gctgggatgc ttacaataac ttagaagcag agaacaccat
     1681 tgaggagagg aaagtatatg actattgcag gaagaccaat ggagcccaac tttgcaattc
     1741 attgagtgct ttatacaata ggattactca catgggtgtc agaatgggaa catatgacaa
     1801 tgtatttgtt ccacctaatg gatctttcat atgcataatg cccaaaaatc atgcaccagt
     1861 gacccatagg acatgtgaca tgcctttcat attcataact agagcacctt tgaaagtccc
     1921 actacatcat attgagtaca actatcgtca ttatagcgac aattatgtgt attatgtgag
     1981 caagcttagt cgaatgaatg tagccaaaat tgcatgttgg gacaatgctg ggcatagatt
     2041 agttgctagt gcttcataca ttatatcaaa gtgtgatgcc ctcaagaccc aaatggacag
     2101 ggttgtggga ctgcttacat accttatagt tgacatacac caaaagatat ctgaatatct
     2161 agacttgctg aagtacatat ctttcatgcc atttgctgat ctacatgtac tgcctactct
     2221 aatattggac aagtgtgact tgctgatgaa aacacgaatg gatgcatgga tgttcaaaca
     2281 gataagaatg tacattaaag aattgtctaa cttagataaa cttaatgcta ggaagcctgt
     2341 catgaagctg cagaatggca tagtgttaca tgacagccta ggcctcaaga tgcaactacc
     2401 tagtttcttt tcattgaatg tgaggcacaa tgaccctact gagttcatag aggaaatagg
     2461 tatcatattt gcatcaagac ctaagcatct gtatggctca cagtttctag atgagtcaac
     2521 tacaatgaca gccaaatggg atgtcgagta tgacaaagaa gtaaagaagt atggaggctg
     2581 gtgcacaact gggatgagta atacaccata cccgttcgat gccaaataca cattccattc
     2641 tgatgctatt tattatgcta cacaaaacct agaattgaac attgatgcaa ctgaaacaac
     2701 tatagagtca cacctatttg gcggccctta tggcagcttc ctccatacaa attgttcact
     2761 aaggggttgt accaaggatg caaaagacag gcttaaccaa gatgacatgc acacaacatc
     2821 aatagatgct tgcctcaacc attataagtc attgaaattc aatgacaatg actgcagggc
     2881 aataagcatt ggccaagatt tctgtgtatc agatgaaata atggagtttg caatgtctga
     2941 aaaggaccaa agaggtggtg gaagacctat cgccactcca acactaaaga ccaaggcagc
     3001 tttaatgttg attgaaaagc cagaagcatc aataggcaca tacactccga acaatatatt
     3061 ggttgctggc agaagcaaaa ttaaagagca gcatgtgaca tacacgacag ccatatccca
     3121 tggagcgtca atgggcttga cacaagtgta tcagttaact gaggaccaaa gtaagtattc
     3181 agaaaacgat aaccctagaa agtatgaaac ctacttgcgc tcgagtaaaa tccttaaaaa
     3241 ggacatcagg aaattgcaat tggttgccct taggaagcta tacaacaggc atcatttaat
     3301 ccataggatg ccagcacgga taactgatga taaagaactg gtcactaaaa cagttgtgaa
     3361 tgcaaacact cgtggggtga aagcaactat tggatggcca caaggtatgc taaacaacat
     3421 ctctaccact atacactcag cagcagatta ttggatcttg aaagctttca agaattctta
     3481 cccaaatgtt aagatacatg ccagggggtt ggtgcattct gatgactcat gggtgactgt
     3541 gtgcaccaac tccttagatg acttcaaatt atttacattg tataggatga tagcaaaaaa
     3601 gttattttgt cttaaaatca atgagaagaa gttatggggt ggaaaatatt taggcgaact
     3661 ggtctccaac tacaatctaa atggaaaagt ccatttagcc acctccaaga cacttagtaa
     3721 tgggttgtca aacctgacat accagaactg gcctattgat gtcagcacac agatctcaac
     3781 tatacagcaa gtttatagaa ccggagcaac cataggaacg ttaataatgt tatccacaat
     3841 tttaagacaa caaataatgt ctgcatacca gatatcaggg aagcagaagg aacatttata
     3901 taggttgcct gtagaactgg gtggttaccc aaaatgctct gtgtttaaat tgggagttgg
     3961 cgggatagat gcaatgtata
//
LOCUS       I24_20/37/BR2022_L      1725 bp    cRNA    linear       13-MAR-2025
DEFINITION  Coredo-like virus 3 segment L partial CDS.
ACCESSION   I24_20/37/BR2022_L
VERSION
DBLINK      BioProject: PRJNA1223432
            BioSample: SAMN46822165
KEYWORDS    .
SOURCE      Coredo-like virus 3
  ORGANISM  Coredo-like virus 3
            Unclassified.
REFERENCE   1  (bases 1 to 1725)
  AUTHORS   Fuques,E., Massey,A.L., Qureshi,F.I., Campos-Silva,J.V., Ferreira
            da Silva,D.J., Peres,C., Levi,T. and Vega Thurber,R.L.
  TITLE     Large-scale metagenomic surveillance study expands the known
            diversity of RNA viruses in mosquito populations from the Amazon
            Basin
  JOURNAL   unpublished
REFERENCE   2  (bases 1 to 1725)
  AUTHORS   Fuques,E.
  TITLE     Direct Submission
  JOURNAL   Submitted (13-MAR-2025) Ecology, Evolution, and Marine Biology,
            University of California, Santa Barbara, UCSB Marine Science
            Institute, Santa Barbara, California 93117, United States
COMMENT     Bankit Comment: ALT EMAIL:eddiefuques-villalba@ucsb.edu
            Bankit Comment: TOTAL # OF SEQS:10
            
            ##Assembly-Data-START##
            Assembly Method       :: rnaSPAdes v. 3.15.3
            Sequencing Technology :: Illumina
            ##Assembly-Data-END##
FEATURES             Location/Qualifiers
     source          1..1725
                     /organism="Coredo-like virus 3"
                     /mol_type="viral cRNA"
                     /isolate="I24_20/37/BR2022"
                     /isolation_source="Mosquito pool"
                     /segment="L"
                     /country="Brazil"
                     /collection_date="2022"
                     /note="Viruses; Riboviria; Orthornavirae; Negarnaviricota;
                     Polyploviricotina; Ellioviricetes; Bunyavirales;
                     Phasmaviridae; Orthophasmavirus"
     gene            172..>1725
                     /gene="RdRp"
     CDS             172..>1725
                     /gene="RdRp"
                     /codon_start=1
                     /product="RNA-dependent RNA polymerase"
                     /translation="MGVRMGTYDNVFVPPNGSFICIMPKNHAPVTHRTCDMPFIFITR
                     APLKVPLHHIEYNYRHYSDNYVYYVSKLSRMNVAKIACWDNAGHRLVASASYIISKCD
                     ALKTQMDRVVGLLTYLIVDIHQKISEYLDLLKYISFMPFADLHVLPTLILDKCDLLMK
                     TRMDAWMFKQIRMYIKELSNLDKLNARKPVMKLQNGIVLHDSLGLKMQLPSFFSLNVR
                     HNDPTEFIEEIGIIFASRPKHLYGSQFLDESTTMTAKWDVEYDKEVKKYGGWCTTGMS
                     NTPYPFDAKYTFHSDAIYYATQNLELNIDATETTIESHLFGGPYGSFLHTNCSLRGCT
                     KDAKDRLNQDDMHTTSIDACLNHYKSLKFNDNDCRAISIGQDFCVSDEIMEFAMSEKD
                     QRGGGRPIATPTLKTKAALMLIEKPEASIGTYTPNNILVAGRSKIKEQHVTYTTAISH
                     GASMGLTQVYQLTEDQSKYSENDNPRKYETYLRSSKILKKDIRKLQLVALRKLYNRHH
                     LIHRMPARIT"
BASE COUNT      586 a    343 c    345 g    451 t
ORIGIN      
        1 cggccccatt caagatggac ttgaacgcat tatttattac actagataat agactttcca
       61 tacactgcat ctcataccaa ttataagaaa ttggatgact tagtgctggg gaagaccaat
      121 ggagcccaac tttgcaattc attgagtgca ttatacaata ggattactca catgggtgtc
      181 agaatgggaa catatgacaa tgtatttgtt ccacctaatg gatctttcat atgcataatg
      241 cccaaaaatc atgcaccagt gacccatagg acatgtgaca tgcctttcat attcataact
      301 agagcacctt tgaaagtccc actacatcat attgagtaca actatcgtca ttatagtgac
      361 aattatgtgt attatgtgag caagcttagt cgaatgaatg tagccaaaat tgcatgttgg
      421 gacaatgctg ggcatagatt agttgctagt gcttcataca ttatatcaaa gtgtgatgcc
      481 ctcaagaccc aaatggacag ggttgtggga ctgcttacat accttatagt tgacatacac
      541 caaaagatat ctgaatatct agacttgcta aagtacatat ctttcatgcc atttgctgat
      601 ctacatgtac tgcctactct aatattggac aagtgtgact tgctgatgaa aacacgaatg
      661 gatgcatgga tgttcaaaca gataagaatg tacattaaag aattgtctaa cttagataaa
      721 cttaatgcta ggaagcctgt catgaagctg cagaatggca tagtgttaca tgacagccta
      781 ggcctcaaga tgcaactacc tagtttcttt tcattgaatg tgaggcacaa tgaccctact
      841 gagttcatag aggaaatagg tatcatattt gcatcaagac ctaagcatct gtatggctca
      901 cagtttctag atgagtcaac tacaatgaca gccaaatggg atgtcgagta tgacaaagaa
      961 gtaaagaagt atggaggctg gtgcacaact gggatgagta atacaccata cccgttcgat
     1021 gccaaataca cattccattc tgacgccatt tattatgcta cacaaaacct agaattgaac
     1081 attgatgcaa ctgaaacaac tatagagtca cacctatttg gcggccctta tggcagcttc
     1141 ctccatacaa attgttcact aaggggttgt accaaggatg caaaagacag gcttaaccaa
     1201 gatgacatgc acacaacatc aatagatgct tgcctcaacc attataagtc attgaaattc
     1261 aatgacaatg actgcagggc aataagcatt ggccaagatt tctgtgtatc agatgaaata
     1321 atggagtttg caatgtctga aaaggaccaa agaggtggtg gaagacctat cgctactcca
     1381 acactaaaga ccaaggcagc tttaatgttg attgaaaagc cagaagcatc aataggcaca
     1441 tacactccga acaatatatt ggttgctggc agaagcaaaa ttaaagagca gcatgtgaca
     1501 tacacgacag ccatatccca tggagcgtca atgggcttga cacaagtgta tcagttaact
     1561 gaggaccaaa gtaagtattc agaaaacgat aaccctagaa agtatgaaac ctacttgcgc
     1621 tcgagtaaaa tccttaaaaa ggacatcagg aaattgcaat tggttgccct taggaagcta
     1681 tacaacaggc atcatttaat ccataggatg ccagcacgga taaca
//
LOCUS       I24_2/44/BR2022_L       1336 bp    cRNA    linear       13-MAR-2025
DEFINITION  Coredo-like virus 3 segment L partial CDS.
ACCESSION   I24_2/44/BR2022_L
VERSION
DBLINK      BioProject: PRJNA1223432
            BioSample: SAMN46822164
KEYWORDS    .
SOURCE      Coredo-like virus 3
  ORGANISM  Coredo-like virus 3
            Unclassified.
REFERENCE   1  (bases 1 to 1336)
  AUTHORS   Fuques,E., Massey,A.L., Qureshi,F.I., Campos-Silva,J.V., Ferreira
            da Silva,D.J., Peres,C., Levi,T. and Vega Thurber,R.L.
  TITLE     Large-scale metagenomic surveillance study expands the known
            diversity of RNA viruses in mosquito populations from the Amazon
            Basin
  JOURNAL   unpublished
REFERENCE   2  (bases 1 to 1336)
  AUTHORS   Fuques,E.
  TITLE     Direct Submission
  JOURNAL   Submitted (13-MAR-2025) Ecology, Evolution, and Marine Biology,
            University of California, Santa Barbara, UCSB Marine Science
            Institute, Santa Barbara, California 93117, United States
COMMENT     Bankit Comment: ALT EMAIL:eddiefuques-villalba@ucsb.edu
            Bankit Comment: TOTAL # OF SEQS:10
            
            ##Assembly-Data-START##
            Assembly Method       :: rnaSPAdes v. 3.15.3
            Sequencing Technology :: Illumina
            ##Assembly-Data-END##
FEATURES             Location/Qualifiers
     source          1..1336
                     /organism="Coredo-like virus 3"
                     /mol_type="viral cRNA"
                     /isolate="I24_2/44/BR2022"
                     /isolation_source="Mosquito pool"
                     /segment="L"
                     /country="Brazil"
                     /collection_date="2022"
                     /note="Viruses; Riboviria; Orthornavirae; Negarnaviricota;
                     Polyploviricotina; Ellioviricetes; Bunyavirales;
                     Phasmaviridae; Orthophasmavirus"
     gene            <1..>1336
                     /gene="RdRp"
     CDS             <1..>1336
                     /gene="RdRp"
                     /codon_start=2
                     /product="RNa-dependent RNA polymerase"
                     /translation="LEVKLKKGKNIRNEKSEPKVISMTGLETYSEDIDRSISYYGSLT
                     NKPPILDDSWDAYNNLEAENTIEERKVYDYCRKTNGAQLCNSLSALYNRITHMGVRMG
                     TYDNVFVPPNGSFICIMPKNHAPVTHRTCDMPFIFITRAPLKVPLHHIEFNYRHYSDN
                     YVYYVSKLSRMNVAKIACWDNAGHRLVASASYIISKCDALKTQMDRVVGLLTYLIVDI
                     HQKISEYLDLLKYISFMPFADLHVLPTLILDKCDLLMKTRMDAWMFKQIRMYIKELSN
                     LDKLNARKPVMKLQNGIVLHDSLGLKMQLPSFFSLNVRHNDPTEFIEEIGIIFASRPK
                     HLYGSQFLDESTTMTAKWDVEYDKEVKKYGGWCTTGMSNTPYPFDAKYTFHSDAIYYA
                     TQNLELNIDATETTIESHLFGGPYGSFLHTNCSLRGCTKDAKDRLNQDDMHTT"
BASE COUNT      453 a    255 c    270 g    358 t
ORIGIN      
        1 tttggaagtc aaattaaaga aagggaaaaa catcagaaat gaaaagagtg agccaaaggt
       61 cattagcatg actggtttgg agacttattc agaagacatt gacagatcaa tttcatatta
      121 tggcagccta actaataaac cacctatact cgatgacagc tgggatgctt acaataactt
      181 agaagcagag aacaccattg aggagaggaa agtatatgac tattgcagga agaccaatgg
      241 agcccaactt tgcaattcat tgagtgcttt atacaatagg attactcaca tgggtgtcag
      301 aatgggaaca tatgacaatg tatttgttcc acctaatgga tctttcatat gcataatgcc
      361 caaaaatcat gcaccagtga cccataggac atgtgacatg cctttcatat tcataactag
      421 agcaccattg aaagtcccac tacatcatat tgagttcaac tatcgtcatt atagcgacaa
      481 ttatgtgtat tatgtgagca agcttagtcg aatgaatgta gccaaaattg catgttggga
      541 caatgctggg catagattag ttgctagtgc ttcatacatt atatcaaagt gtgatgccct
      601 caagacccaa atggacaggg ttgtgggact gcttacatac cttatagttg acatacacca
      661 aaagatatct gaatatctag acttgctgaa gtacatatct ttcatgccat ttgctgatct
      721 acatgtactg cctactctaa tattggacaa gtgtgacttg ctgatgaaaa cacgaatgga
      781 tgcatggatg ttcaaacaga taagaatgta cattaaagaa ttgtctaact tagataaact
      841 taatgctagg aagcctgtca tgaagctgca gaatggcata gtgttacatg acagcctagg
      901 cctcaagatg caactaccta gtttcttttc attgaatgtg aggcacaatg accctactga
      961 gttcatagag gaaataggta tcatatttgc atcaagacct aagcatctgt atggctcaca
     1021 gtttctagat gagtcaacta caatgacagc caaatgggat gtcgagtatg acaaagaagt
     1081 aaagaagtat ggaggctggt gcacaactgg gatgagtaat acaccatacc cgttcgatgc
     1141 caaatacaca ttccattctg atgctattta ttatgctaca caaaacctag aattgaacat
     1201 tgatgcaact gaaacaacta tagagtcaca cctatttggc ggcccttatg gcagcttcct
     1261 ccatacaaat tgttcactaa ggggttgtac caaggatgca aaagacaggc ttaaccaaga
     1321 tgacatgcac acaacc
//
LOCUS       I24_5/15/BR2022_L       1757 bp    cRNA    linear       13-MAR-2025
DEFINITION  Coredo-like virus 3 segment L partial CDS.
ACCESSION   I24_5/15/BR2022_L
VERSION
DBLINK      BioProject: PRJNA1223432
            BioSample: SAMN46822168
KEYWORDS    .
SOURCE      Coredo-like virus 3
  ORGANISM  Coredo-like virus 3
            Unclassified.
REFERENCE   1  (bases 1 to 1757)
  AUTHORS   Fuques,E., Massey,A.L., Qureshi,F.I., Campos-Silva,J.V., Ferreira
            da Silva,D.J., Peres,C., Levi,T. and Vega Thurber,R.L.
  TITLE     Large-scale metagenomic surveillance study expands the known
            diversity of RNA viruses in mosquito populations from the Amazon
            Basin
  JOURNAL   unpublished
REFERENCE   2  (bases 1 to 1757)
  AUTHORS   Fuques,E.
  TITLE     Direct Submission
  JOURNAL   Submitted (13-MAR-2025) Ecology, Evolution, and Marine Biology,
            University of California, Santa Barbara, UCSB Marine Science
            Institute, Santa Barbara, California 93117, United States
COMMENT     Bankit Comment: ALT EMAIL:eddiefuques-villalba@ucsb.edu
            Bankit Comment: TOTAL # OF SEQS:10
            
            ##Assembly-Data-START##
            Assembly Method       :: rnaSPAdes v. 3.15.3
            Sequencing Technology :: Illumina
            ##Assembly-Data-END##
FEATURES             Location/Qualifiers
     source          1..1757
                     /organism="Coredo-like virus 3"
                     /mol_type="viral cRNA"
                     /isolate="I24_5/15/BR2022"
                     /isolation_source="Mosquito pool"
                     /segment="L"
                     /country="Brazil"
                     /collection_date="2022"
                     /note="Viruses; Riboviria; Orthornavirae; Negarnaviricota;
                     Polyploviricotina; Ellioviricetes; Bunyavirales;
                     Phasmaviridae; Orthophasmavirus"
     gene            <1..>1757
                     /gene="RdRp"
     CDS             <1..>1757
                     /gene="RdRp"
                     /codon_start=1
                     /product="RNA-dependent RNA polymerase"
                     /translation="RLTQVYQLTEDQSKYSENDNPRKYETYLRSSKILKKDIRKLQLV
                     ALRKLYNRHHLIHRMPARITDDKELVTKTVVNANTRGVKATIGWPQGMLNNISTTIHS
                     AADYWILKAFKNSYPNVKIHARGLVHSDDSWVTVCTNSLDDFKLFTLYRMIAKKLFCL
                     KINEKKLWGGKYLGELVSNYNLNGKVHLATSKTLSNGLSNLTYQNWPIDVSTQISTIQ
                     QVYRTGATIGTLIMLSTILRQQIMSAYQISGKQKEHLYRLPVELGGYPKCSVFKLGVG
                     GIDAMYDELANLYSRNPKEEYTKIVLGAVNVTRKYYAEVDLKTLGNDKDYAEIVMPSR
                     GDIFKGIRYLMPKSRKLNHALKTIEEVTAQFPSDGLGLIITKPLTLAESLGHLRDSTL
                     NSMYRLAAEKYTQSVRRLASSQAQQSSGNVVRMGYSNPMTMNTLYAHLVTYTHNSEDL
                     EMVRMALNPENEVIHACSSIVDTAYLGPDVLPLRGNVINRMPGYETIYDTISPMSDVL
                     LFMIDEHRPHTQGEQTLYERYGTYKTSRGTLISDAKNIRARFDKYFVFHTIERACSMI
                     MQSKLITDKERAWVQPKIHG"
BASE COUNT      611 a    326 c    374 g    446 t
ORIGIN      
        1 cgcttgacac aagtgtatca gttaactgag gaccaaagta agtattcaga aaacgataac
       61 cctagaaagt atgaaaccta cttgcgctcg agtaagatcc ttaaaaagga catcaggaaa
      121 ttgcaattgg ttgcccttag gaagctatac aacaggcatc atttaatcca taggatgcca
      181 gcacggataa ctgatgataa agaactggtc actaaaacag ttgtgaatgc aaacactcgt
      241 ggggtgaaag caactattgg atggccacaa ggtatgctaa acaacatctc taccactata
      301 cactcagcag cagattattg gatcttgaaa gctttcaaga attcttaccc aaatgttaag
      361 atacatgcca gggggttggt gcattctgat gactcatggg tgactgtgtg caccaactcc
      421 ttagatgact tcaaattatt tacattgtat aggatgatag caaaaaagtt attttgtctt
      481 aaaatcaatg agaagaagtt atggggtgga aaatatttag gcgaactggt ctccaactac
      541 aatctaaatg ggaaagtcca tttagccacc tccaagacac ttagtaatgg gttgtcaaac
      601 ctgacatacc agaactggcc tattgatgtc agcacacaga tctcaactat acagcaagtt
      661 tatagaaccg gagcaaccat aggaacgtta ataatgttat ccacaatttt aagacaacaa
      721 ataatgtctg cataccagat atcagggaag cagaaggaac atttatatag gttgcctgta
      781 gaactgggtg gttacccaaa atgctctgtg tttaaattgg gagttggcgg gatagatgca
      841 atgtatgatg aattggcaaa tctgtactct aggaatccaa aagaggaata taccaaaata
      901 gttcttgggg ctgtaaatgt gactagaaaa tattatgctg aagttgatct gaagacattg
      961 ggcaatgaca aggactatgc tgaaatagta atgccgtcaa gaggtgatat atttaagggc
     1021 ataaggtatt taatgcctaa gtcacgtaaa ctaaaccatg ccttgaaaac tatcgaagaa
     1081 gtcactgccc agttccctag tgatgggcta ggtttaataa tcacaaaacc actaacattg
     1141 gctgagtcac tagggcatct tagagactca acgctaaata gcatgtacag actggctgca
     1201 gaaaaataca cacaaagcgt cagaaggcta gcctcatctc aagctcaaca atcatctgga
     1261 aatgtggtta gaatgggcta cagcaatcca atgaccatga acacattgta tgcacatcta
     1321 gtcacataca cacataactc tgaagattta gaaatggtta ggatggcatt gaatcctgaa
     1381 aatgaagtga tacatgcatg cagctctatt gttgatacag catacctagg cccagatgta
     1441 ctcccattaa gagggaatgt gatcaatagg atgcctggct atgagaccat atatgacact
     1501 atctcgccaa tgtctgatgt gcttttgttc atgatagatg aacatagacc ccacactcaa
     1561 ggtgaacaga ctctatatga aaggtatggg acatacaaga ctagcagggg cacactaata
     1621 tctgatgcaa aaaacataag agctagattt gacaaatact ttgtgttcca cactatagag
     1681 agagcatgta gcatgattat gcagtctaaa ttgattacag acaaggaaag ggcatgggta
     1741 cagcctaaaa ttcatgg
//
LOCUS       I25_31/6/BR2022_L       2709 bp    cRNA    linear       13-MAR-2025
DEFINITION  Coredo-like virus 3 segment L partial CDS.
ACCESSION   I25_31/6/BR2022_L
VERSION
DBLINK      BioProject: PRJNA1223432
            BioSample: SAMN46822174
KEYWORDS    .
SOURCE      Coredo-like virus 3
  ORGANISM  Coredo-like virus 3
            Unclassified.
REFERENCE   1  (bases 1 to 2709)
  AUTHORS   Fuques,E., Massey,A.L., Qureshi,F.I., Campos-Silva,J.V., Ferreira
            da Silva,D.J., Peres,C., Levi,T. and Vega Thurber,R.L.
  TITLE     Large-scale metagenomic surveillance study expands the known
            diversity of RNA viruses in mosquito populations from the Amazon
            Basin
  JOURNAL   unpublished
REFERENCE   2  (bases 1 to 2709)
  AUTHORS   Fuques,E.
  TITLE     Direct Submission
  JOURNAL   Submitted (13-MAR-2025) Ecology, Evolution, and Marine Biology,
            University of California, Santa Barbara, UCSB Marine Science
            Institute, Santa Barbara, California 93117, United States
COMMENT     Bankit Comment: ALT EMAIL:eddiefuques-villalba@ucsb.edu
            Bankit Comment: TOTAL # OF SEQS:10
            
            ##Assembly-Data-START##
            Assembly Method       :: rnaSPAdes v. 3.15.3
            Sequencing Technology :: Illumina
            ##Assembly-Data-END##
FEATURES             Location/Qualifiers
     source          1..2709
                     /organism="Coredo-like virus 3"
                     /mol_type="viral cRNA"
                     /isolate="I25_31/6/BR2022"
                     /isolation_source="Mosquito pool"
                     /segment="L"
                     /country="Brazil"
                     /collection_date="2022"
                     /note="Viruses; Riboviria; Orthornavirae; Negarnaviricota;
                     Polyploviricotina; Ellioviricetes; Bunyavirales;
                     Phasmaviridae; Orthophasmavirus"
     gene            252..>2709
                     /gene="RdRp"
     CDS             252..>2709
                     /gene="RdRp"
                     /codon_start=1
                     /product="RNA-dependent RNA polymerase"
                     /translation="MEANSLMQELAARVGKAERPDPEIQRTLADTINLLPVNEGTPYM
                     IIKATGNILREANLSVEEAITNYCNVRNARHDMWYRKIHDSRLTRWKTGGLEATFGDF
                     MAKVVRVLNYDRTYDKMTPDFLMLDGNEIIIGDMTVTTSYMTAKQKKHEKYLPLKTIL
                     SSTGAQVTHVDFILKEDMSNLRQEVRKFADIGILPVGLDMAMEYAYSTAATELMVAIK
                     DLCVDRNSFNKCLDKGKPVKGGVTYTILEDMLRDEVINTPFEPYEPTMTEDKIYKSVK
                     DEVERLGGARYFDNAMEGVDEAFDTVIEKNMAKEQMAPKSTLKVVDNSHEYNEKVAHD
                     LIEDYIKDLAYSDDSDVKFYILDLLPTLDQLRMMKKVKKDKMTQKEVKESVDMKESRV
                     GGEYQYKRRTHGANPLTQDLEVKLKKGKNIRNEKSEPKVISMTGLETYSEDIDRSISY
                     YGSLTNKPPILDDSWDAYNNLEAENTIEERKVYDYCRKTNGAQLCNSLSALYNRITHM
                     GVRMGTYDNVFVPPNGSFICIMPKNHAPVTHRTCDMPFIFITRAPLKVPLHHIEYNYR
                     HYSDNYVYYVSKLSRMNVAKIACWDNAGHRLVASASYIISKCDALKTQMDRVVGLLTY
                     LIVDIHQKISEYLDLLKYISFMPFADLHVLPTLILDKCDLLMKTRMDAWMFKQIRMYI
                     KELSNLDKLNARKPVMKLQNGIVLHDSLGLKMQLPSFFSLNVRHNDPTEFIEEIGIIF
                     ASRPKHLYGSQFLDESTTMTAKWDVEYDKEVKKYGGWCTTGMSNTPYPFDAKYTFHSD
                     AIYYATQNLELNIDATETTIE"
BASE COUNT      961 a    475 c    595 g    678 t
ORIGIN      
        1 cagcaggcag agggacaaga attgcagttt aaaacactta tatacgcaca gacgtttaat
       61 aaccatagga caggtacaca tgatataatc gtaggataga gcaaatagta gattagctag
      121 gacaggcaat atagattgcc cgtaataaga gggttataat agtggggcta atatagcagg
      181 tggggtagtt aagatcttgc aagatcaatc atttatttag aatcgtagga taggattggg
      241 ctgtgatagg gatggaagct aattcattga tgcaggaact ggctgccagg gttggcaagg
      301 cagaaaggcc agatccagaa atacagagaa cattagcaga cactatcaat ctactgccag
      361 tcaatgaagg cacaccatac atgattataa aagccactgg aaacatacta agagaagcta
      421 acttgtcagt ggaagaagca ataacaaact attgcaacgt tagaaatgca cgtcatgaca
      481 tgtggtaccg gaagatacat gactccaggt tgactagatg gaagacaggt ggcctagaag
      541 caacctttgg tgactttatg gccaaagtag tacgtgtgct caactatgac aggacctatg
      601 acaagatgac tcctgacttt ttaatgcttg atgggaatga aataattata ggggacatga
      661 ctgtcactac atcgtatatg acagcaaaac aaaagaagca tgaaaaatat ctacccttaa
      721 aaactatact gtcaagtact ggtgcccagg ttacacatgt cgacttcata ttgaaagaag
      781 acatgtccaa cttacgccaa gaggtcagaa aatttgctga tattggcata ttgccagtag
      841 gactggacat ggctatggag tatgcttaca gcacagcagc aactgaactc atggtggcca
      901 tcaaggactt atgtgtcgac aggaattcat ttaataaatg tctagataaa ggtaaaccag
      961 tcaaaggtgg tgtgacatac actatcctag aggacatgct aagagatgag gtgataaaca
     1021 caccatttga accatatgaa ccaacaatga cagaggacaa aatatataag tcggtaaagg
     1081 atgaagtgga aaggttaggt ggtgcaagat actttgacaa tgcgatggaa ggtgttgatg
     1141 aagcttttga cacagttatt gaaaagaata tggctaaaga gcaaatggca cccaagtcca
     1201 ctttgaaggt ggttgacaac agccatgagt acaatgagaa agtagcacat gaccttattg
     1261 aggattacat aaaggaccta gcatattcag atgactctga cgtcaaattc tacatattgg
     1321 acttactacc aaccctagac caacttagga tgatgaaaaa ggttaaaaag gacaaaatga
     1381 ctcaaaagga agttaaagaa tctgtagaca tgaaggaatc cagagtcggt ggcgaatacc
     1441 aatataaaag aaggacacat ggagccaatc cattgactca ggatttggaa gtcaaattaa
     1501 agaaaggaaa aaacatcaga aatgaaaaga gtgagccaaa ggttattagc atgactggtt
     1561 tggagactta ttcagaagac attgacagat caatttcata ttatggcagc ctaactaata
     1621 aaccacctat actcgatgac agctgggatg cttacaataa cttagaagca gagaacacca
     1681 ttgaggagag gaaagtatat gactattgca ggaagaccaa tggagcccaa ctttgcaatt
     1741 cattgagtgc tttatacaat aggattactc acatgggtgt cagaatggga acatatgaca
     1801 atgtatttgt tccacctaat ggatctttca tatgcataat gcccaaaaat catgcaccag
     1861 tgacccatag gacatgtgac atgcctttca tattcataac tagagcacct ttgaaagtcc
     1921 cactacatca tattgagtac aactatcgtc attatagcga caattatgtg tattatgtga
     1981 gcaagcttag tcgaatgaat gtagccaaaa ttgcatgttg ggacaatgct gggcatagat
     2041 tagttgctag tgcttcatac attatatcaa agtgtgatgc cctcaagacc caaatggaca
     2101 gggttgtggg actgcttaca taccttatag ttgacataca ccaaaagata tctgaatatc
     2161 tagacttgct gaagtacata tctttcatgc catttgctga tctacatgta ctgcctactc
     2221 taatattgga caagtgtgac ttgctgatga aaacacgaat ggatgcatgg atgttcaaac
     2281 agataagaat gtacattaaa gaattgtcta acttagataa acttaatgct aggaagcctg
     2341 tcatgaagct gcagaatggc atagtgttac atgacagcct aggcctcaag atgcaactac
     2401 ctagtttctt ttcattgaat gtgaggcaca atgaccctac tgagttcata gaggaaatag
     2461 gtatcatatt tgcatcaaga cctaagcatc tgtatggctc acagtttcta gatgagtcaa
     2521 ctacaatgac agctaaatgg gatgtcgagt atgacaaaga agtaaagaag tatggaggct
     2581 ggtgcacaac tgggatgagt aatacaccat acccgttcga tgccaaatac acattccatt
     2641 ctgatgctat ttattatgct acacaaaacc tagaattgaa cattgatgca actgaaacaa
     2701 ctatagagt
//
LOCUS       J26_19/389/BR2022_L     1006 bp    cRNA    linear       13-MAR-2025
DEFINITION  Coredo-like virus 3 segment L partial CDS.
ACCESSION   J26_19/389/BR2022_L
VERSION
DBLINK      BioProject: PRJNA1223432
            BioSample: SAMN46822177
KEYWORDS    .
SOURCE      Coredo-like virus 3
  ORGANISM  Coredo-like virus 3
            Unclassified.
REFERENCE   1  (bases 1 to 1006)
  AUTHORS   Fuques,E., Massey,A.L., Qureshi,F.I., Campos-Silva,J.V., Ferreira
            da Silva,D.J., Peres,C., Levi,T. and Vega Thurber,R.L.
  TITLE     Large-scale metagenomic surveillance study expands the known
            diversity of RNA viruses in mosquito populations from the Amazon
            Basin
  JOURNAL   unpublished
REFERENCE   2  (bases 1 to 1006)
  AUTHORS   Fuques,E.
  TITLE     Direct Submission
  JOURNAL   Submitted (13-MAR-2025) Ecology, Evolution, and Marine Biology,
            University of California, Santa Barbara, UCSB Marine Science
            Institute, Santa Barbara, California 93117, United States
COMMENT     Bankit Comment: ALT EMAIL:eddiefuques-villalba@ucsb.edu
            Bankit Comment: TOTAL # OF SEQS:10
            
            ##Assembly-Data-START##
            Assembly Method       :: rnaSPAdes v. 3.15.3
            Sequencing Technology :: Illumina
            ##Assembly-Data-END##
FEATURES             Location/Qualifiers
     source          1..1006
                     /organism="Coredo-like virus 3"
                     /mol_type="viral cRNA"
                     /isolate="J26_19/389/BR2022"
                     /isolation_source="Mosquito pool"
                     /segment="L"
                     /country="Brazil"
                     /collection_date="2022"
                     /note="Viruses; Riboviria; Orthornavirae; Negarnaviricota;
                     Polyploviricotina; Ellioviricetes; Bunyavirales;
                     Phasmaviridae; Orthophasmavirus"
     gene            <1..>1006
                     /gene="RdRp"
     CDS             <1..>1006
                     /gene="RdRp"
                     /codon_start=3
                     /product="RNA-dependent RNA polymerase"
                     /translation="SNLTYQNWPIDVSTQISTIQQVYRTGATIGTLIMLSTILRQQIM
                     SAYQISGKQKEHLYRLPVELGGYPKCSVFKLGVGGIDAMYDELANLYSRNPKEEYTKI
                     VLGAVNVTRKYYAEVDLKTLGNDKDYAEIVMPSRGDIFKGIRYLMPKSRKLNHALKTI
                     EEVTAQFPSDGLGLIITKPLTLAESLGHLRDSTLNSMYRLAAEKYTQSVRRLASSQAQ
                     QSSGNVVRMGHSNPMTMNTLYAHLVTYTHNSEDLEMVRMALNPENEVIHACSSIVDTA
                     YLGPDVLPLRGNVINRMPGYETIYDTISPMSDVLLFMIDEHRPHTQGEQTLYERYGTY
                     "
BASE COUNT      346 a    191 c    216 g    253 t
ORIGIN      
        1 agtcaaacct gacataccag aactggccta ttgatgtcag cacacagatc tcaactatac
       61 agcaagttta tagaaccgga gcaaccatag gaacgttaat aatgttatcc acaattttaa
      121 ggcaacaaat aatgtctgca taccagatat cagggaagca gaaggaacat ttatataggt
      181 tgcctgtaga actgggtggt tacccaaaat gctctgtgtt taaattggga gttggcggga
      241 tagatgcaat gtatgatgaa ttggcaaatc tgtactctag gaatccaaaa gaggaatata
      301 ccaaaatagt tcttggggct gtaaatgtga ctagaaaata ttatgctgaa gttgatctga
      361 agacattggg caatgacaag gactatgctg aaatagtaat gccgtcaaga ggtgatatat
      421 ttaagggcat aaggtattta atgcctaagt cacgtaaact aaaccatgcc ctgaaaacta
      481 tcgaagaagt cactgcccag ttccctagtg atgggctagg tttaataatc acaaaaccac
      541 taacattggc tgagtcacta gggcatctta gagactcaac gctaaatagc atgtacagac
      601 tggctgcaga aaaatacaca caaagcgtca gaaggctagc ctcatctcaa gctcaacaat
      661 catctggaaa tgtggttaga atgggccaca gcaatccaat gactatgaac acattgtatg
      721 cacatctagt cacatacact cataactctg aagatttaga aatggttagg atggcattga
      781 atcctgaaaa tgaagtgata catgcatgca gctctattgt tgatacagca tacctaggcc
      841 cagatgtact cccattaaga gggaatgtga tcaataggat gcctggctat gagaccatat
      901 atgacactat ctcgccaatg tctgatgtgc ttttgttcat gatagatgaa catagacccc
      961 acactcaagg tgaacagact ctatatgaaa ggtatgggac atacag
//
LOCUS       J26_21/216/BR2022_L     2148 bp    cRNA    linear       13-MAR-2025
DEFINITION  Coredo-like virus 3 segment L partial CDS.
ACCESSION   J26_21/216/BR2022_L
VERSION
DBLINK      BioProject: PRJNA1223432
            BioSample: SAMN46822179
KEYWORDS    .
SOURCE      Coredo-like virus 3
  ORGANISM  Coredo-like virus 3
            Unclassified.
REFERENCE   1  (bases 1 to 2148)
  AUTHORS   Fuques,E., Massey,A.L., Qureshi,F.I., Campos-Silva,J.V., Ferreira
            da Silva,D.J., Peres,C., Levi,T. and Vega Thurber,R.L.
  TITLE     Large-scale metagenomic surveillance study expands the known
            diversity of RNA viruses in mosquito populations from the Amazon
            Basin
  JOURNAL   unpublished
REFERENCE   2  (bases 1 to 2148)
  AUTHORS   Fuques,E.
  TITLE     Direct Submission
  JOURNAL   Submitted (13-MAR-2025) Ecology, Evolution, and Marine Biology,
            University of California, Santa Barbara, UCSB Marine Science
            Institute, Santa Barbara, California 93117, United States
COMMENT     Bankit Comment: ALT EMAIL:eddiefuques-villalba@ucsb.edu
            Bankit Comment: TOTAL # OF SEQS:10
            
            ##Assembly-Data-START##
            Assembly Method       :: rnaSPAdes v. 3.15.3
            Sequencing Technology :: Illumina
            ##Assembly-Data-END##
FEATURES             Location/Qualifiers
     source          1..2148
                     /organism="Coredo-like virus 3"
                     /mol_type="viral cRNA"
                     /isolate="J26_21/216/BR2022"
                     /isolation_source="Mosquito pool"
                     /segment="L"
                     /country="Brazil"
                     /collection_date="2022"
                     /note="Viruses; Riboviria; Orthornavirae; Negarnaviricota;
                     Polyploviricotina; Ellioviricetes; Bunyavirales;
                     Phasmaviridae; Orthophasmavirus"
     gene            <1..>2148
                     /gene="RdRp"
     CDS             <1..>2148
                     /gene="RdRp"
                     /codon_start=2
                     /product="RNA-dependent RNA polymerase"
                     /translation="TFGDFMVKVVRVLNYDRTYDKMTPDFLMLDGNEIIIGDMTVTTS
                     YMTAKQKKHEKYLPLKTILSSTGAQVTHVDFILKEDMSNLRQEVRKFADIGILPVGLD
                     MAMEYAYSTAATELMVAIKDLCVDRNSFNKCLDKGKPVKGGVTYTILEDMLRDEVINT
                     PFEPYEPTMTEDKIYKSVKDEVERLGGARYFDNAMEGVDEAFDTVIEKNMAKEQMAPK
                     STLKVVDNSHEYNEKVAHDLIEDYIKDLAYSDDSDVKFYILDLLPTLDQLRMMKKVKK
                     DKMTQKEVKESVDMKESRVGGEYQYKRRTHGANPLTQDLEVKLKKGKNIRNEKSEPKV
                     ISMTGLETYSEDIDRSISYYGSLTNKPPILDDSWDAYNNLEAENTIEERKVYDYCRKT
                     NGAQLCNSLSALYNRITHMGVRMGTYDNVFVPPNGSFICIMPKNHAPVTHRTCDMPFI
                     FITRAPLKVPLHHIEYNYRHYSDNYVYYVSKLSRMNVAKIACWDNAGHRLVASASYII
                     SKCDALKTQMDRVVGLLTYLIVDIHQKISEYLDLLKYISFMPFADLHVLPTLILDKCD
                     LLMKTRMDAWMFKQIRMYIKELSNLDKLNARKPVMKLQNGIVLHDSLGLKMQLPSFFS
                     LNVRHNDPTEFIEEIGIIFASRPKHLYGSQFLDESTTMTAKWDVEYDKEVKKYGGWCT
                     TGMSNTPYPFDAKYTFHSDAIYYATQNLELNIDV"
BASE COUNT      756 a    383 c    454 g    555 t
ORIGIN      
        1 aacctttggt gactttatgg tcaaagtagt acgtgtgctc aactatgaca ggacctatga
       61 caagatgact cctgactttt taatgcttga tgggaatgaa ataattatag gggacatgac
      121 tgtcactaca tcgtatatga cagcaaaaca aaagaagcat gaaaaatatc tacccttaaa
      181 aactatactg tcaagcactg gtgcccaggt tacacatgtc gacttcatat tgaaagaaga
      241 catgtccaac ttacgccaag aggtcagaaa atttgctgat attggcatat tgccagtagg
      301 actggacatg gctatggagt atgcttacag cacagcagca actgaactca tggtggccat
      361 caaggactta tgtgtcgaca ggaattcatt taataaatgt ctagataaag gtaaaccagt
      421 caaaggtggt gtgacataca ctatcctaga ggacatgcta agagatgagg tgataaacac
      481 accatttgaa ccatatgaac caacaatgac agaggacaaa atatataagt cggtaaagga
      541 tgaagtggaa aggttaggtg gtgcaagata ctttgacaat gcgatggaag gtgttgatga
      601 agcttttgac acagttattg aaaagaatat ggctaaagag caaatggcac ccaagtccac
      661 tttgaaggtg gttgacaaca gccatgagta caatgagaaa gtagcacatg accttattga
      721 ggattacata aaagacctag catattcaga tgactctgac gtcaaattct acatattgga
      781 cttactacca accctagacc aacttaggat gatgaaaaag gttaaaaagg acaaaatgac
      841 tcaaaaggaa gttaaagaat ctgtagacat gaaggaatcc agagtcggtg gcgaatacca
      901 atataaaaga aggacacatg gagccaatcc attgactcag gatttggaag tcaaattaaa
      961 gaaaggaaaa aacatcagaa atgaaaagag tgagccaaag gttattagca tgactggttt
     1021 ggagacttat tcagaagaca ttgacagatc aatttcatat tatggcagcc taactaataa
     1081 accacctata ctcgatgaca gctgggatgc ttacaataac ttagaagcag agaacaccat
     1141 tgaggagagg aaagtatatg actattgcag gaagaccaat ggagcccaac tttgcaattc
     1201 attgagtgct ttatacaata ggattactca catgggtgtc agaatgggaa catatgacaa
     1261 tgtatttgtt ccacctaatg gatctttcat atgcataatg cccaaaaatc atgcaccagt
     1321 gacccatagg acatgtgaca tgcctttcat attcataact agagcacctt tgaaagtccc
     1381 actacatcat attgagtaca actatcgtca ttatagcgac aattatgtgt attatgtgag
     1441 caagcttagt cgaatgaatg tagccaaaat tgcatgttgg gacaatgctg ggcatagatt
     1501 agttgctagt gcttcataca ttatatcaaa gtgtgatgcc ctcaagaccc aaatggacag
     1561 ggttgtggga ctgcttacat accttatagt tgacatacac caaaagatat ctgaatatct
     1621 agacttgctg aagtacatat ctttcatgcc atttgctgat ctacatgtac tgcctactct
     1681 aatattggac aagtgtgact tgctgatgaa aacacgaatg gatgcatgga tgttcaaaca
     1741 gataagaatg tacattaaag aattgtctaa cttagataaa cttaatgcta ggaagcctgt
     1801 catgaagctg cagaatggca tagtgttaca tgacagccta ggcctcaaga tgcaactacc
     1861 tagtttcttt tcattgaatg tgaggcacaa tgaccctact gagttcatag aggaaatagg
     1921 tatcatattt gcatcaagac ctaagcatct gtatggctca cagtttctag atgagtcaac
     1981 tacaatgaca gccaaatggg atgtcgagta tgacaaagaa gtaaagaagt atggaggctg
     2041 gtgcacaact gggatgagta atacaccata cccgttcgat gccaaataca cattccattc
     2101 tgatgctatt tattatgcta cacaaaacct agaattgaac attgatgt
//
LOCUS       J26_9/180/BR2022_L      1535 bp    cRNA    linear       13-MAR-2025
DEFINITION  Coredo-like virus 3 segment L partial CDS.
ACCESSION   J26_9/180/BR2022_L
VERSION
DBLINK      BioProject: PRJNA1223432
            BioSample: SAMN46822180
KEYWORDS    .
SOURCE      Coredo-like virus 3
  ORGANISM  Coredo-like virus 3
            Unclassified.
REFERENCE   1  (bases 1 to 1535)
  AUTHORS   Fuques,E., Massey,A.L., Qureshi,F.I., Campos-Silva,J.V., Ferreira
            da Silva,D.J., Peres,C., Levi,T. and Vega Thurber,R.L.
  TITLE     Large-scale metagenomic surveillance study expands the known
            diversity of RNA viruses in mosquito populations from the Amazon
            Basin
  JOURNAL   unpublished
REFERENCE   2  (bases 1 to 1535)
  AUTHORS   Fuques,E.
  TITLE     Direct Submission
  JOURNAL   Submitted (13-MAR-2025) Ecology, Evolution, and Marine Biology,
            University of California, Santa Barbara, UCSB Marine Science
            Institute, Santa Barbara, California 93117, United States
COMMENT     Bankit Comment: ALT EMAIL:eddiefuques-villalba@ucsb.edu
            Bankit Comment: TOTAL # OF SEQS:10
            
            ##Assembly-Data-START##
            Assembly Method       :: rnaSPAdes v. 3.15.3
            Sequencing Technology :: Illumina
            ##Assembly-Data-END##
FEATURES             Location/Qualifiers
     source          1..1535
                     /organism="Coredo-like virus 3"
                     /mol_type="viral cRNA"
                     /isolate="J26_9/180/BR2022"
                     /isolation_source="Mosquito pool"
                     /segment="L"
                     /country="Brazil"
                     /collection_date="2022"
                     /note="Viruses; Riboviria; Orthornavirae; Negarnaviricota;
                     Polyploviricotina; Ellioviricetes; Bunyavirales;
                     Phasmaviridae; Orthophasmavirus"
     gene            <1..>1535
                     /gene="RdRp"
     CDS             <1..>1535
                     /gene="RdRp"
                     /codon_start=1
                     /product="RNA-dependent RNA polymerase"
                     /translation="HEIMEFAMSEKDQRGGGRPIATPTLKTKAALMLIEKPEASIGTY
                     TPNNILVAGRSKIKEQHVTYTTAISHGASMGLTQVYQLTEDQSKYSENDNPRKYETYL
                     RSSKILKKDIRKLQLVALRKLYNRHHLIHRMPARITDDKELVTKTVVNANTRGVKATI
                     GWPQGMLNNISTTIHSAADYWILKAFKNSYPNVKIHARGLVHSDDSWVTVCTNSLDDF
                     KLFTLYRMIAKKLFCLKINEKKLWGGKYLGELVSNYNLNGKVHLATSKTLSNGLSNLT
                     YQNWPIDVSTQISTIQQVYRTGATIGTLIMLSTILRQQIMSAYQISGKQKEHLYRLPV
                     ELGGYPKCSVFKLGVGGIDAMYDELANLYSRNPKEEYTKIVLGAVNVTRKYYAEVDLK
                     TLGNDKDYAEIVMPSRGDIFKGIRYLMPKSRKLNHALKTIEEVTAQFPSDGLGLIITK
                     PLTLAESLGHLRDSTLNSMYRLAAEKYTQSVRRLASSQAQQSSGNVVRMGHSNPMTMN
                     TLYG"
BASE COUNT      543 a    288 c    328 g    376 t
ORIGIN      
        1 catgaaataa tggagtttgc aatgtctgaa aaggaccaaa gaggtggtgg aagacctatc
       61 gccactccaa cactaaagac caaggcagct ttaatgttga ttgaaaagcc agaagcatca
      121 ataggcacat acactccgaa caatatattg gttgctggca gaagcaaaat taaagagcag
      181 catgtgacat acacgacagc catatcccat ggagcatcaa tgggcttgac acaagtgtat
      241 cagttaactg aggaccaaag taagtattca gaaaacgata accctagaaa gtatgaaacc
      301 tacttgcgct cgagtaaaat ccttaaaaag gacatcagga aattgcaatt ggttgccctt
      361 aggaagctat acaacaggca tcatttaatc cataggatgc cagcacggat aactgatgat
      421 aaagaactgg taactaaaac agttgtgaat gcaaacactc gtggggtgaa agcaaccatt
      481 ggatggccac aaggtatgct aaacaacatc tctaccacta tacactcagc agcagattat
      541 tggatcttga aagctttcaa gaattcttac ccaaatgtta agatacatgc cagggggttg
      601 gtgcattctg atgactcatg ggtgactgtg tgcaccaact ccttagatga cttcaaatta
      661 tttacattgt ataggatgat agcaaaaaag ttattttgtc ttaaaatcaa tgagaagaag
      721 ttgtggggtg gaaaatattt aggcgaactg gtctccaact acaatctaaa tggaaaagtc
      781 catttagcca cctccaagac acttagtaat gggttgtcaa acctgacata ccagaactgg
      841 cctattgatg tcagcacaca gatctcaact atacagcaag tttatagaac cggagcaacc
      901 ataggaacgt taataatgtt atccacaatt ttaagacaac aaataatgtc tgcataccag
      961 atatcaggga agcagaagga acatttatat aggttgcctg tagaactggg tggttaccca
     1021 aaatgctctg tgtttaaatt gggagttggc gggatagatg caatgtatga tgaattggca
     1081 aatctgtact ctaggaatcc aaaagaggaa tataccaaaa tagttcttgg ggctgtaaat
     1141 gtgactagaa aatattatgc tgaagttgat ctgaagacat tgggcaatga caaggactat
     1201 gctgaaatag taatgccgtc aagaggtgat atatttaagg gcataaggta tttaatgcct
     1261 aagtcacgta aactaaacca tgccctgaaa actatcgaag aagtcactgc ccagttccct
     1321 agtgatgggc taggtttaat aatcacaaaa ccactaacat tggctgagtc actagggcat
     1381 cttagagact caacgctaaa tagcatgtac agactggctg cagaaaaata cacacaaagt
     1441 gtcagaagac tagcctcatc tcaagctcaa caatcatctg gaaatgtggt tagaatgggc
     1501 cacagcaatc caatgactat gaacacattg tatgg
//
LOCUS       J27_24/85/BR2022_L      1800 bp    cRNA    linear       13-MAR-2025
DEFINITION  Coredo-like virus 3 segment L partial CDS.
ACCESSION   J27_24/85/BR2022_L
VERSION
DBLINK      BioProject: PRJNA1223432
            BioSample: SAMN46822184
KEYWORDS    .
SOURCE      Coredo-like virus 3
  ORGANISM  Coredo-like virus 3
            Unclassified.
REFERENCE   1  (bases 1 to 1800)
  AUTHORS   Fuques,E., Massey,A.L., Qureshi,F.I., Campos-Silva,J.V., Ferreira
            da Silva,D.J., Peres,C., Levi,T. and Vega Thurber,R.L.
  TITLE     Large-scale metagenomic surveillance study expands the known
            diversity of RNA viruses in mosquito populations from the Amazon
            Basin
  JOURNAL   unpublished
REFERENCE   2  (bases 1 to 1800)
  AUTHORS   Fuques,E.
  TITLE     Direct Submission
  JOURNAL   Submitted (13-MAR-2025) Ecology, Evolution, and Marine Biology,
            University of California, Santa Barbara, UCSB Marine Science
            Institute, Santa Barbara, California 93117, United States
COMMENT     Bankit Comment: ALT EMAIL:eddiefuques-villalba@ucsb.edu
            Bankit Comment: TOTAL # OF SEQS:10
            
            ##Assembly-Data-START##
            Assembly Method       :: rnaSPAdes v. 3.15.3
            Sequencing Technology :: Illumina
            ##Assembly-Data-END##
FEATURES             Location/Qualifiers
     source          1..1800
                     /organism="Coredo-like virus 3"
                     /mol_type="viral cRNA"
                     /isolate="J27_24/85/BR2022"
                     /isolation_source="Mosquito pool"
                     /segment="L"
                     /country="Brazil"
                     /collection_date="2022"
                     /note="Viruses; Riboviria; Orthornavirae; Negarnaviricota;
                     Polyploviricotina; Ellioviricetes; Bunyavirales;
                     Phasmaviridae; Orthophasmavirus"
     gene            <1..>1800
                     /gene="RdRp"
     CDS             <1..>1800
                     /gene="RdRp"
                     /codon_start=1
                     /product="RNA-dependent RNa polymerase"
                     /translation="CPFDAKYTFHSDAIYYATQNLELNIDATETTIESHLFGGPYGSF
                     LHTNCSLRGCTKDAKDRLNQDDMHTTSIDACLNHYKSLKFNDNDCRAISIGQDFCVSD
                     EIMEFAMSEKDQRGGGRPIATPTLKTKAALMLIEKPEASIGTYTPNNILVAGRSKIKE
                     QHVTYTTAISHGASMGLTQVYQLTEDQSKYSENDNPRKYETYLRSSKILKKDIRKLQL
                     VALRKLYNRHHLIHRMPARITDDKELVTKTVVNANTRGVKATIGWPQGMLNNISTTIH
                     SAADYWILKAFKNSYPNVKIHARGLVHSDDSWVTVCTNSLDDFKLFTLYRMIAKKLFC
                     LKINEKKLWGGKYLGELVSNYNLNGKVHLATSKTLSNGLSNLTYQNWPIDVSTQISTI
                     QQVYRTGATIGTLIMLSTILRQQIMSAYQISGKQKEHLYRLPVELGGYPKCSVFKLGV
                     GGIDAMYDELANLYSRNPKEEYTKIVLGAVNVTRKYYAEVDLKTLGNDKDYAEIVMPS
                     RGDIFKGIRYLMPKSRKLNHALKTIEEVTAQFPSDGLGLIITKPLTLAESLGHLRDST
                     LNSMYRLAAEKYTQSVRRLASSQAQQSSGNVVRI"
BASE COUNT      629 a    350 c    374 g    447 t
ORIGIN      
        1 tgtccgttcg atgccaaata cacattccat tctgatgcta tttattatgc tacacaaaac
       61 ctagaattga acattgatgc aactgaaaca actatagagt cacacctatt tggcggccct
      121 tatggcagct tcctccatac aaattgttca ctaaggggtt gtaccaagga tgcaaaagac
      181 aggcttaacc aagatgacat gcacacaaca tcaatagatg cttgcctcaa ccattataag
      241 tcattgaaat tcaatgacaa tgactgcagg gcaataagca ttggccaaga tttctgtgta
      301 tcagatgaaa taatggagtt tgcaatgtct gaaaaggacc aaagaggtgg tggaagacct
      361 atcgccactc caacactaaa gaccaaggca gctttaatgt tgattgaaaa gccagaagca
      421 tcaataggca catacactcc gaacaatata ttggttgctg gcagaagcaa aattaaagag
      481 cagcatgtga catacacgac agccatatcc catggagcgt caatgggctt gacacaagtg
      541 tatcagttaa ctgaggacca aagtaagtat tcagaaaacg ataaccctag aaagtatgaa
      601 acctacttgc gctcgagtaa aatccttaaa aaggacatca ggaaattgca attggttgcc
      661 cttaggaagc tatacaacag gcatcattta atccatagga tgccagcacg gataactgat
      721 gataaagaac tggtcaccaa aacagttgtg aatgcaaaca ctcgtggggt gaaagcaact
      781 attggatggc cacaaggtat gctaaacaac atctctacca ctatacactc agcagcagat
      841 tattggatct tgaaagcttt caagaattct tacccaaatg ttaagataca tgccaggggg
      901 ttggtgcatt ctgatgactc atgggtgact gtgtgcacca actccttaga tgacttcaaa
      961 ttatttacat tgtataggat gatagcaaaa aagttatttt gtcttaaaat caatgagaag
     1021 aagttatggg gtggaaaata tttaggcgaa ctggtctcca actacaatct aaatggaaaa
     1081 gtccatttag ccacctccaa gacacttagt aatgggttgt caaacctgac ataccagaac
     1141 tggcctattg atgtcagcac acagatctca actatacagc aagtttatag aaccggagca
     1201 accataggaa cgttaataat gttatccaca attttaagac aacaaataat gtctgcatac
     1261 cagatatcag ggaagcagaa ggaacattta tataggttgc ctgtagaact gggtggttac
     1321 ccaaaatgct ctgtgtttaa attgggagtt ggcgggatag atgcaatgta tgatgaattg
     1381 gcaaatctgt actctaggaa tccaaaagag gaatatacca aaatagttct tggggctgta
     1441 aatgtgacta gaaaatatta tgctgaagtt gacctgaaga cattgggcaa tgacaaggac
     1501 tatgctgaaa tagtaatgcc gtcaagaggt gatatattta agggcataag gtatttaatg
     1561 cctaagtcac gtaaactaaa ccatgccctg aaaactatcg aagaagtcac tgcccagttc
     1621 cctagtgatg ggctaggttt aataatcaca aaaccactaa cattggctga gtcactaggg
     1681 catcttagag actcaacgct aaatagcatg tacagactgg ctgcagaaaa atacacacaa
     1741 agcgtcagaa ggctagcctc atctcaagct caacaatcat ctggaaatgt ggttagaatc
//
LOCUS       B4_1/11/BR2021_L        2507 bp    cRNA    linear       13-MAR-2025
DEFINITION  Jurua Narangue-like virus segment L partial CDS.
ACCESSION   B4_1/11/BR2021_L
VERSION
DBLINK      BioProject: PRJNA1223432
            BioSample: SAMN46822046
KEYWORDS    .
SOURCE      Jurua Narangue-like virus
  ORGANISM  Jurua Narangue-like virus
            Unclassified.
REFERENCE   1  (bases 1 to 2507)
  AUTHORS   Fuques,E., Massey,A.L., Qureshi,F.I., Campos-Silva,J.V., Ferreira
            da Silva,D.J., Peres,C., Levi,T. and Vega Thurber,R.L.
  TITLE     Large-scale metagenomic surveillance study expands the known
            diversity of RNA viruses in mosquito populations from the Amazon
            Basin
  JOURNAL   unpublished
REFERENCE   2  (bases 1 to 2507)
  AUTHORS   Fuques,E.
  TITLE     Direct Submission
  JOURNAL   Submitted (13-MAR-2025) Ecology, Evolution, and Marine Biology,
            University of California, Santa Barbara, UCSB Marine Science
            Institute, Santa Barbara, California 93117, United States
COMMENT     Bankit Comment: ALT EMAIL:eddiefuques-villalba@ucsb.edu
            Bankit Comment: TOTAL # OF SEQS:1
            
            ##Assembly-Data-START##
            Assembly Method       :: rnaSPAdes v. 3.15.3
            Sequencing Technology :: Illumina
            ##Assembly-Data-END##
FEATURES             Location/Qualifiers
     source          1..2507
                     /organism="Jurua Narangue-like virus"
                     /mol_type="viral cRNA"
                     /isolate="B4_1/11/BR2021"
                     /isolation_source="Mosquito pool"
                     /segment="L"
                     /country="Brazil"
                     /collection_date="2021"
                     /note="Viruses; Riboviria; Orthornavirae; Negarnaviricota;
                     Polyploviricotina; Ellioviricetes; Bunyavirales;
                     Phenuiviridae; Mobuvirus"
     gene            <1..>2507
                     /gene="RdRp"
     CDS             <1..>2507
                     /gene="RdRp"
                     /codon_start=3
                     /product="RNA-dependent RNA polymerase"
                     /translation="DKTYSTRANRMKLRRVQGSVWSVEDYSESVSMASIEIVRSMMTD
                     DEVVLTGSAEALCYTVLLGIGCYPNGLMCGDPNGYSVELRLDEKIRDSWFNLNLDAST
                     SRWNWSIVAPLAFIPLDLHGSRDERGMGKLRHDLVAMALGASRTDVRLKDVFKGQNIT
                     EGYDHYTPDIHVKIGNTDFFIEIGTTLSTDRRAGLDILRTKRGKYQMALEEVDLVNPC
                     VLIVIVVGKTFCASNFQLDTDLMERLVFFMHLGCRFEEIVEVSGALLVMSPTDSEQQL
                     MAINLEKSVKRVKVPEDDSCWDFPLDITKEFIKSLSTPADEGIVKDYFLMSIHHAIGS
                     LVESQRITKPDHEDPRVAEYIKVLTVQEGREVMKPTTGFPLVNVRRLEKFDMKAVPRF
                     ISGKEMSYPIIKLWNGAFAGYKNYTLDFESRSSRQEEEAYYTNPEDQERVEKRDEGLK
                     KDAHRCNIRGILTQQEKEALALDGVWGKQFRQSDAKVEKERFAKMPFTWGTDVSDIEA
                     FIANSSLLESSQFPCHESLALDLIRDSFSRLGQNKTVINWVDEWVATDIYCALEFISD
                     MATEIAVSMKQNVRRHEIILKKLAYYNAYLLILPTKSSEHIFYSLYIPKSEDAVVLSN
                     APFRELIPLEEGGYYTDFCSMRADTLANPCTINSTFLGLVSYWCYHYRISQFVPSQFV
                     KDLNAVKMLNFSLLVRLENKAKTEEAITLSRYMYMEVFKGNTLMKPDPFRLISKFSTC
                     PRSRLELFVIKRLISTFTEMLNNLPRRIEPSDDDYPDDAEEEIRNNDLWVNLKNPYTG
                     GVETSASRVVNLFYIGYAVDKDKVAQANSDYATIQKA"
BASE COUNT      743 a    508 c    638 g    618 t
ORIGIN      
        1 cggacaaaac atattcaact agagcaaaca gaatgaagct taggagagtt caaggaagtg
       61 tgtggagcgt agaggactat tcagaatcag tctctatggc ctcaattgaa atagtgaggt
      121 ctatgatgac agatgatgaa gtggttttga ctgggtccgc agaggccctg tgttacacgg
      181 tattgctagg tattggctgt tatcctaacg gtctcatgtg tggagacccg aatggatact
      241 cggtggagct gagactggac gagaagatca gggattcttg gttcaacttg aacctagatg
      301 cctcaaccag caggtggaat tggtcaatag ttgctcccct tgcttttata ccccttgacc
      361 ttcatgggtc cagagatgag aggggaatgg gcaagctgag gcatgacctg gtagctatgg
      421 ctttgggtgc gtcaaggacg gatgtgaggt taaaagatgt gttcaagggc cagaacataa
      481 cagaaggcta tgatcactac acccctgata ttcatgtgaa aattggcaat acagatttct
      541 tcatagagat tggaacaact ctgtctactg atagaagagc tggtttagac atactccgca
      601 ctaagcgagg aaagtatcaa atggcactag aagaggtaga tctggtgaac ccatgcgtac
      661 tgatagtgat agtggttgga aagacctttt gtgccagcaa tttccagcta gacactgacc
      721 tgatggagag gttagtattc ttcatgcacc tagggtgccg ctttgaggaa attgttgaag
      781 tgtctggggc cttgctagtg atgtccccga cggactcaga acagcagtta atggccatca
      841 acctggagaa gtcagtaaag agagtgaaag tgccagaaga tgactcatgc tgggattttc
      901 ccctcgacat cactaaagag tttatcaagt cattgtcaac ccctgctgat gagggtatag
      961 tgaaggatta ctttttgatg tccatccatc atgccatagg ttccctggtg gagtctcagc
     1021 gcatcactaa acccgatcat gaggacccaa gagtggcaga gtatataaaa gtgttgacag
     1081 tccaagaagg cagggaagta atgaagccca ctacagggtt tcctttagtg aatgtgagga
     1141 gactggaaaa atttgatatg aaggctgtgc ctagatttat atctgggaag gagatgagct
     1201 atcctataat aaaactgtgg aatggagcct ttgctggcta caagaattac accctggatt
     1261 ttgagagtag gtcaagccga caggaggaag aagcatacta tactaaccca gaagaccagg
     1321 agagagtgga aaagagagat gagggcctaa agaaggatgc gcacagatgc aacatcagag
     1381 gaatcctgac acagcaagag aaggaggcac tagcccttga tggggtctgg ggtaagcaat
     1441 ttaggcagtc tgacgcaaaa gttgagaagg agaggtttgc caagatgcca ttcacctggg
     1501 gcactgatgt gagtgacata gaagcattta tagccaattc tagcctatta gaatctagcc
     1561 agttcccttg tcatgagagc ctggcacttg acctgatccg agatagcttc tctaggttgg
     1621 gtcagaacaa gacggtgatc aactgggttg atgagtgggt cgctactgac atatattgtg
     1681 ctctagaatt catctctgac atggctacag agattgcagt gtcaatgaag caaaatgtcc
     1741 ggaggcatga gattatactc aaaaagctgg cctattataa tgcataccta ttaatcctgc
     1801 caactaagtc atctgaacac atattttact ctctatacat cccaaaaagt gaggatgctg
     1861 ttgtgctgtc taatgcccca tttagagagc tgatccctct ggaggaaggg ggctattaca
     1921 ctgacttctg ctccatgaga gctgacacct tagccaatcc ttgcaccata aactcaactt
     1981 ttcttggtct ggtgtcatac tggtgctatc attaccgcat ttctcagttc gttcctagtc
     2041 agtttgtcaa agatctcaac gcagtgaaga tgctcaactt cagcctgctt gtccgactag
     2101 agaacaaagc aaagacagaa gaagcaatta ccttgtctag atacatgtac atggaagtgt
     2161 tcaaaggcaa cactcttatg aagccagacc cgtttagact cattagcaag ttcagcacct
     2221 gccctcggtc ccggctggaa ctatttgtga tcaaaaggct catatcaacc ttcacagaga
     2281 tgctaaacaa cttgcctcgc agaatagagc cgtcagatga tgattaccca gacgatgcag
     2341 aagaggaaat aagaaacaat gacctctggg tcaaccttaa gaacccatac acaggagggg
     2401 tggagacgtc agcctcaagg gttgtaaacc tcttttacat tggatatgca gttgataagg
     2461 acaaggtggc acaggcaaat tcagactacg caacgattca aaaagcg
//
LOCUS       C7_2/2/BR2021_L         4109 bp    cRNA    linear       13-MAR-2025
DEFINITION  Jurua mobuvirus segment L, RdRp partial CDS.
ACCESSION   C7_2/2/BR2021_L
VERSION
DBLINK      BioProject: PRJNA1223432
            BioSample: SAMN46822068
KEYWORDS    .
SOURCE      Jurua mobuvirus
  ORGANISM  Jurua mobuvirus
            Unclassified.
REFERENCE   1  (bases 1 to 4109)
  AUTHORS   Fuques,E., Massey,A.L., Qureshi,F.I., Campos-Silva,J.V., Ferreira
            da Silva,D.J., Peres,C., Levi,T. and Vega Thurber,R.L.
  TITLE     Large-scale metagenomic surveillance study expands the known
            diversity of RNA viruses in mosquito populations from the Amazon
            Basin
  JOURNAL   unpublished
REFERENCE   2  (bases 1 to 4109)
  AUTHORS   Fuques,E.
  TITLE     Direct Submission
  JOURNAL   Submitted (13-MAR-2025) Ecology, Evolution, and Marine Biology,
            University of California, Santa Barbara, UCSB Marine Science
            Institute, Santa Barbara, California 93117, United States
COMMENT     Bankit Comment: ALT EMAIL:eddiefuques-villalba@ucsb.edu
            Bankit Comment: TOTAL # OF SEQS:2
            
            ##Assembly-Data-START##
            Assembly Method       :: rnaSPAdes v. 3.15.3
            Sequencing Technology :: Illumina
            ##Assembly-Data-END##
FEATURES             Location/Qualifiers
     source          1..4109
                     /organism="Jurua mobuvirus"
                     /mol_type="viral cRNA"
                     /isolate="C7_2/2/BR2021"
                     /isolation_source="Mosquito pool"
                     /segment="L"
                     /country="Brazil"
                     /collection_date="2021"
                     /note="Viruses; Riboviria; Orthornavirae; Negarnaviricota;
                     Polyploviricotina; Ellioviricetes; Bunyavirales;
                     Phenuiviridae; Mobuvirus"
     gene            <1..>4109
                     /gene="RdRp"
     CDS             <1..>4109
                     /gene="RdRp"
                     /codon_start=2
                     /product="RNA-dependent RNA polymerase"
                     /translation="VADWVEEWTRTRIYQALEFISDVATEVAISMKQNVKSNEVILKK
                     LAFYNAYLLIVPTKSSEHIFYSIYIPKSAEAHPLCSGPFRELISLEDGGYYTDFCSMR
                     ADTLANPCTISSTFIGLVSYWCYHYRVMNFTPEHVLKNPNAVCMLLFSTLVRLENKAK
                     TEEAITLSRYMYMEVFKGFSLVKPDPFRLISKLNTCPRSRLELFVIKRLISTFEIMLE
                     NLPYRIPPPEDYPDDAEEEIRNNDLWANLLNPYTGHPEQSASRVVNLFYIGYAVDKDK
                     IAQTNSDYATIQKAIKKDREFNIQEASKSNGLEDDFKDFPKEKQFSINALKHGVKLMA
                     KDLERKHGRGYKTRMAELVIAAMCDKMTEEVATLKASSKEACKPWDALASAQDAILNK
                     TQRTKVITALLENLELFEHNVFRRFHELVELIEQSSVGILSDLFKKNQHGGLREIYVL
                     NIHSRIIALFLETASRVLCRQFECETMTHPNNKIEVIESHKIAVATRAAKTDRTYSEF
                     HCSADKKNWNNNLVMPALSVALLMLLPRTFRGSIQRCLNMWNRRLLKIPDGVLKLLVS
                     GTVLSCDTYKEMLEEYDNPKEASGPGEMPPIFAAPKSAFVRLSTGMMQGILHYTSSLA
                     HVAFLYSSAQVMRSAIQLRCPGVEHKISQMCSSDDSATIVSIIHSQDASKTELLRNRV
                     WGEAICLALTKFCTFYCFTNSEKSTMGAPGHIEFNSEFVIGNTLAMPVLKWTLACFGV
                     TESESFLLRYNTMYNLMSQANSAGLPARNTTMVQVAQGLLAYRLIGSSTSQFFKAYCR
                     LIRKFPDPLYGYFIIDNVYVPGMLGYGYHHWANSRTGGYYKVKVKSVIDGTLGFTPDG
                     GIVENFLLRHGRSQRYAQMLETIGNGMSIAELRDYVNDRAVSLYTVSTCKEDSQVKLI
                     AKALLPGTAQSLSRGNPFLQALSSSVYCLHTYCFTRYESCLMGTERERSSSKSSLLGE
                     LYRRIQEPRSREDEFLADSEAAAFPNHNLFKAYWVILDPFKSSRMRRVRPMRYKKTTM
                     FLPHATSHIAIPLYDLCKDKWVGIRHKHSRKLAEKCWSEYLELMPWLRDDMESTLKES
                     PFSDHMELHNFVSSAAKHHRKFTRVGPSIRSTFAESQVSLVARRTCQEGVVLSLDPKR
                     VKDVRAMKNRRGAVGLALEIPISSARDEAIDYIVRDYPVEDKELECLRDQNRRTAILN
                     VILKKKAGASDETITNLVMEMGGGLVSSWTNEQSKRVYVESGHTRVEWKGVGRLLLCN
                     REVTMAVEVEDQIIKRIKTSSLRETRKCFFALRAFLTSQGLYPDASNLYAHLYYTHKE
                     LSSEPPGTPIMEMQDPLFSRTPALDNVRYKVVQGQGDIRLVQIGLGLEP"
BASE COUNT     1226 a    911 c    983 g    989 t
ORIGIN      
        1 tgttgcagat tgggtggaag agtggactag aaccaggatc tatcaagccc tagagttcat
       61 atctgatgta gccacagaag tggctatatc tatgaagcag aatgtgaaat ccaacgaagt
      121 gattttaaag aagttggcct tctacaatgc ttacttacta atagttccaa ctaagtcgtc
      181 agaacatata ttctattcta tatacattcc taagagtgca gaggcacacc cactatgcag
      241 cgggcctttc agggagctca ttagccttga agatggtggc tattacactg acttctgctc
      301 catgagagcc gacacactgg caaacccatg caccattagt agcactttca ttgggttggt
      361 ttcttactgg tgttatcact atagggtgat gaacttcact cctgaacatg tcctaaagaa
      421 tcctaatgca gtgtgcatgc tgctctttag caccctagtc aggctggaga ataaggcaaa
      481 gacagaagag gcaattactc tgtctcgcta catgtacatg gaggtcttca aggggttctc
      541 cttagtcaaa ccagatccct tcagattgat cagcaaactc aacacttgcc ccagatctcg
      601 cttggagcta tttgtgataa agcgactcat ctccacattt gaaattatgt tagagaacct
      661 gccataccgc atacctcctc cagaagacta ccccgatgat gcggaggaag aaataaggaa
      721 taatgactta tgggcaaatc tactaaatcc atatactggc caccctgaac agtcagcgtc
      781 tagagtagtc aacctcttct atataggtta tgccgtggac aaggacaaaa tagcccaaac
      841 caactcagac tatgccacta tacagaaagc cataaagaaa gacagggagt tcaacattca
      901 ggaggctagc aaaagcaatg gccttgagga tgatttcaag gatttcccta aagagaaaca
      961 attctccatc aacgcactga aacatggagt aaaactaatg gctaaagacc tggagagaaa
     1021 acacggcaga ggatacaaga ccagaatggc tgagctggtc attgcagcca tgtgtgacaa
     1081 aatgacagag gaagttgcaa ccctcaaggc ctcttctaag gaagcatgca agccctggga
     1141 tgccttagcc agtgcccaag atgccatact taacaagact cagaggacta aggtgataac
     1201 tgctctgctg gagaatttgg aactatttga gcacaatgtt ttccgaaggt tccatgagct
     1261 cgtagagctt atcgagcaat ccagtgtagg aatcctgagt gacctattta agaagaacca
     1321 gcacggtggc ctcagagaaa tatatgtcct gaacatacac tcaaggatca tagccctatt
     1381 cttggagaca gcatcaaggg tcctgtgcag gcaatttgag tgtgagacta tgacccaccc
     1441 aaacaataaa attgaagtca tcgaatctca caaaattgct gtggccacca gagccgccaa
     1501 gacagatagg acctactctg agttccattg ctcagcagac aaaaagaatt ggaacaacaa
     1561 cctggtcatg ccagcactct ctgtagcctt gctgatgctc ttgcccagaa cattccgcgg
     1621 gtcaatccaa agatgtctga acatgtggaa taggaggctg ctaaagatcc cagatggtgt
     1681 cttgaaattg cttgttagtg gcacagtgct atcatgtgac acatataaag agatgttaga
     1741 agagtacgac aatcccaaag aggcaagtgg gccaggtgaa atgccaccaa tcttcgcagc
     1801 accaaagtca gcctttgtga ggctgtcaac aggcatgatg cagggaatac tccactacac
     1861 atcatcactg gcgcatgtgg cattcctcta ttcttcagct caagtaatga gaagtgccat
     1921 ccagctacga tgtccaggag tggagcacaa gattagtcaa atgtgctcct ctgatgactc
     1981 agccacaata gtaagcatta tacactctca ggatgccagc aagaccgaat tactgaggaa
     2041 tagagtgtgg ggtgaagcca tctgccttgc tctgaccaag ttttgcacat tttactgctt
     2101 caccaactca gaaaaatcta ctatgggtgc tcccggccac atagagttta atagcgagtt
     2161 tgtcataggc aatactctgg ctatgccggt cttgaaatgg acgctagcct gttttggagt
     2221 cacagagtct gagtccttct tgctaagata caacacaatg tataacctta tgagccaggc
     2281 caactcagct gggttgcctg ctaggaacac cacaatggtt caggttgctc agggactgtt
     2341 agcatacagg ttgataggct catctaccag tcaattcttc aaggcctatt gtaggctgat
     2401 aaggaagttc cctgatcccc tgtacgggta tttcatcatt gacaatgtat atgttcctgg
     2461 aatgctaggg tatggatacc atcattgggc caattccagg actggtggat attataaggt
     2521 taaggttaag agtgtcatag atgggactct tgggttcaca ccagacggtg ggatagttga
     2581 aaatttcctg ctcagacacg gtagaagcca aagatatgct cagatgctgg agacgattgg
     2641 caatggaatg tcaatcgctg agcttagaga ctacgttaat gacagagcag tcagcctcta
     2701 tactgtgtcc acttgcaagg aagactctca ggttaagttg atcgcaaagg ccttgctacc
     2761 tggcacagct caatcacttt cgagaggaaa cccgtttctt caggctctat catcttcagt
     2821 ttattgctta cacacttact gcttcacaag gtacgaatca tgcctcatgg gaacagagag
     2881 agaaaggtca agctcaaagt cttctctgct gggtgagcta taccgcagga tccaggagcc
     2941 aaggtccaga gaagatgaat tcttagcaga ctcagaagca gctgcgttcc caaaccacaa
     3001 cctgtttaag gcgtattggg tcatactgga tcccttcaag tcctctagga tgcgtagagt
     3061 ccggcctatg cgctataaga aaactactat gtttctgcct catgccacaa gccacattgc
     3121 aatccctctg tatgatcttt gcaaagacaa gtgggttggc ataagacaca agcactccag
     3181 gaaattagct gagaaatgtt ggtcagagta tctggaatta atgccctggc tgcgagatga
     3241 tatggagagc actctaaaag aatccccatt ttccgaccac atggaacttc acaacttcgt
     3301 gagctcggca gcaaagcacc ataggaaatt caccagagtt gggccatcaa ttagatcaac
     3361 ctttgcagag tcccaggtta gtctagtagc gaggaggaca tgtcaggaag gagtggtctt
     3421 gagtctagac ccaaaaagag tcaaggatgt gagggcgatg aaaaacaggc gaggtgcagt
     3481 gggcctcgct ttagagatac cgatatcaag tgcaagagat gaggcaatag actacatagt
     3541 gagggactat cctgttgagg acaaggagct agagtgcttg cgtgatcaga atcgaagaac
     3601 agcaatatta aatgtcatct taaagaagaa agctggcgca tcagacgaga ctatcactaa
     3661 tctggtgatg gaaatggggg gtggtttagt atcctcctgg actaacgagc agtcaaagag
     3721 agtgtatgtc gagtctggtc acacaagagt ggagtggaaa ggtgtcggca ggctactttt
     3781 gtgcaacagg gaggtgacaa tggcagttga ggtggaggac caaataatta agaggataaa
     3841 gacaagcagc ctaagagaaa ccaggaagtg cttctttgca ctgagagcct tcttaactag
     3901 ccaaggtctg tatccagatg cttccaacct gtacgcacac ttgtactata ctcataagga
     3961 actgtccagt gaacctcctg ggacgccaat catggagatg caggacccac tattttctag
     4021 gactcctgcc ctggacaatg tgaggtacaa agttgtgcaa ggccaaggtg atatccgcct
     4081 cgttcaaata ggtctgggat tagaaccgt
//
LOCUS       D10_2/25/BR2021_L       3998 bp    cRNA    linear       13-MAR-2025
DEFINITION  Jurua mobuvirus segment L, RdRp partial CDS.
ACCESSION   D10_2/25/BR2021_L
VERSION
DBLINK      BioProject: PRJNA1223432
            BioSample: SAMN46822083
KEYWORDS    .
SOURCE      Jurua mobuvirus
  ORGANISM  Jurua mobuvirus
            Unclassified.
REFERENCE   1  (bases 1 to 3998)
  AUTHORS   Fuques,E., Massey,A.L., Qureshi,F.I., Campos-Silva,J.V., Ferreira
            da Silva,D.J., Peres,C., Levi,T. and Vega Thurber,R.L.
  TITLE     Large-scale metagenomic surveillance study expands the known
            diversity of RNA viruses in mosquito populations from the Amazon
            Basin
  JOURNAL   unpublished
REFERENCE   2  (bases 1 to 3998)
  AUTHORS   Fuques,E.
  TITLE     Direct Submission
  JOURNAL   Submitted (13-MAR-2025) Ecology, Evolution, and Marine Biology,
            University of California, Santa Barbara, UCSB Marine Science
            Institute, Santa Barbara, California 93117, United States
COMMENT     Bankit Comment: ALT EMAIL:eddiefuques-villalba@ucsb.edu
            Bankit Comment: TOTAL # OF SEQS:2
            
            ##Assembly-Data-START##
            Assembly Method       :: rnaSPAdes v. 3.15.3
            Sequencing Technology :: Illumina
            ##Assembly-Data-END##
FEATURES             Location/Qualifiers
     source          1..3998
                     /organism="Jurua mobuvirus"
                     /mol_type="viral cRNA"
                     /isolate="D10_2/25/BR2021"
                     /isolation_source="Mosquito pool"
                     /segment="L"
                     /country="Brazil"
                     /collection_date="2021"
                     /note="Viruses; Riboviria; Orthornavirae; Negarnaviricota;
                     Polyploviricotina; Ellioviricetes; Bunyavirales;
                     Phenuiviridae; Mobuvirus"
     gene            56..>3998
                     /gene="RdRp"
     CDS             56..>3998
                     /gene="RdRp"
                     /codon_start=1
                     /product="RNA-dependent RNA polymerase"
                     /translation="MKLRRVEGSVWSVDDYSESVSMVSLEMLRGMVPDDREVLTGSSE
                     AVCLTILLTLGYYPEGLNCGTATGIVNVQHVDSKIKDEWFHLSLDTETGKWDWSIATT
                     TGPFSVRLRGKRDERGMGKLRHDLVAMALGVNKTDVKLRDVFRGLEITEGYEHYTPDI
                     HLKVGNTDFFIEIGTTLSTDPRGGLDMLRQKLGKYRLALEEVRLDGPCILVVIIVGKT
                     FCVSNFYLDCDVIEKLIYYMHLGCRFEEVVEASGMQPLLGTIDTEQQLMAISLEKAIK
                     KVPQHLTDDPWDFPLDVTNRFIESLEEPVNEELVHDYFNMSLSSAISSMIENTKEGAG
                     PDPRVSKYIEVLSTQESRNVQKPAVGFPLVEIERSSQHDMKVIPRHIMGPEAELPIIK
                     LWNGAFEGYYNYDLDFEERSGELEEEAYYLDRDEQEQVEKRHEEFKKTAHRSNIRGVL
                     TEQEKESLALDGLWGKRFRNSQAKKCKELFAKLPFSWDTDTGDIERFITDSELLSESR
                     LPWAESPSLELVRDSFLRLNQHTTVADWVEEWTRTRIYQALEFISDVATEVAISMKQN
                     VKSNEVILKKLAFYNAYLLIVPTKSSEHIFYSIYIPKSAEAYPLCSGPFRELISLEDG
                     GYYTDFCSMRADTLANPCTISSTFIGLVSYWCYHYRVMNFTPEHVLKNPNAVCMLLFS
                     TLVRLENKAKTEEAITLSRYMYMEVFKGFSLVKPDPFRLINKFNTCPRSRLELFVIKR
                     LISTFEIMLENLPYRIPPPEDYPDDAEEEIRNNDLWANLLNPYTGHPEQSASRVVNLF
                     YIGYAVDKDKIAQTNSDYATIQKAIKKDREFNIQEASKSNGLEDDFKDFPKEKQFSIN
                     ALKHGVKLMAKDLERKHGRGYKTRMAELVIAAMCDKMTEEVATLKASSKEACKPWDAL
                     ASAQDAILNKTQRTKVITALLENLELFEHNVFRRFHELVELIEQSSVGILSDLFKKNQ
                     HGGLREIYVLNIHSRIIALFLETASRVLCRQFECETMTHPNNKIEVIESHKIAVATRA
                     AKTDRTYSEFHCSADKKNWNNNLVMPALSVALLMLLPRTFRGSIQRCLNMWNRRLLKI
                     PDGVLKLLVSGTVLSCDTYKEMLEEYDNPKEASGPGEMPPIFAAPKSAFVRLSTGMMQ
                     GILHYTSSLAHVAFLYSSAQVMKSAIQLRCPGVEHKISQMCSSDDSATIVSIIHSQDA
                     SKTELLRNRVWGEAICLALTKFCTFYCFTNSEKSTMGAPGHIEFNSEFVIGNTLAMPV
                     LKWTLACFGVTESESFLLRYNTMYNLMSQANSAGLPARNTTMVQVAQGLLAY"
BASE COUNT     1205 a    832 c   1004 g    957 t
ORIGIN      
        1 tgacaaaaca attttcaata gttggaacaa gggagaatat agatagtgag acagcatgaa
       61 gttgaggaga gtggaaggga gtgtctggag cgtggatgac tactctgagt cagtttccat
      121 ggtttccttg gagatgttga gggggatggt gcctgatgac agggaggtgc tgactgggtc
      181 atctgaggct gtatgcctaa caatccttct gactctggga tactaccctg agggtctgaa
      241 ctgcggaaca gcaacgggga tagtgaatgt gcagcatgta gactctaaga ttaaggatga
      301 gtggtttcac ctgagtttag acacagagac tggcaagtgg gactggtcta tagccacaac
      361 aacagggccg ttcagcgtgc gcttgagggg aaagagagat gagaggggga tgggaaagct
      421 gaggcatgac ctagtggcca tggctttggg ggttaacaaa actgatgtaa agctaaggga
      481 tgttttcagg gggctggaaa taactgaggg ctacgagcat tacacccctg acattcactt
      541 gaaggttgga aacactgatt tttttattga aataggtaca acactctcaa cagacccgag
      601 aggaggcctt gacatgctga ggcagaagct agggaaatac cggttagcac tagaagaggt
      661 tagattagat gggccatgca tattagtagt tatcatagta gggaaaacat tctgtgttag
      721 caatttttat ttagactgtg atgttataga gaaactaatt tactatatgc acctaggatg
      781 taggtttgaa gaagtggtgg aagcttctgg catgcaaccc cttctgggta ccatagacac
      841 agagcagcag ctcatggcaa tcagcctgga gaaagcaata aagaaggtgc cccagcatct
      901 aactgatgat ccctgggact tccctctgga cgtgaccaat aggttcatag agtcattaga
      961 ggaaccagtg aatgaagagc ttgtgcatga ttattttaac atgtcgttgt cgtctgcaat
     1021 cagtagcatg atagagaaca caaaggaggg agctggccct gaccctaggg ttagtaagta
     1081 cattgaggta ctctcaactc aagagtctag gaacgtgcag aagccagcag ttggattccc
     1141 tcttgtggag atagagagat caagccaaca cgacatgaaa gtcattccaa ggcacataat
     1201 gggccctgag gcggaacttc ccatcatcaa gctgtggaac ggggcatttg aagggtacta
     1261 caactatgat ctagattttg aagaaagatc cggtgaatta gaagaggagg catactacct
     1321 ggatagagat gagcaggagc aagtggaaaa gaggcatgaa gagttcaaga agacagctca
     1381 caggagcaat atacgagggg tgctgacaga gcaagaaaag gaatccttag ccctagatgg
     1441 tttgtggggt aaaaggttca ggaactctca ggccaagaaa tgcaaagagc tatttgcaaa
     1501 gcttcctttt tcatgggaca ccgatactgg ggacatagag agatttataa ctgattctga
     1561 actcctgagt gagagtaggt tgccctgggc tgaaagcccc tccctagagc ttgtgaggga
     1621 cagcttcctg cgtctgaacc agcacaccac tgttgcagat tgggtggaag agtggactag
     1681 aactaggatc tatcaagccc tagagttcat atctgatgta gctacagaag tggctatatc
     1741 catgaagcag aatgtgaaat ccaacgaagt gattttaaag aagttggcct tctacaatgc
     1801 ttacttacta atagttccaa ctaagtcgtc agaacatata ttctattcca tatacattcc
     1861 taagagtgct gaggcatacc cactatgcag cgggcctttc agggagctca ttagccttga
     1921 agatggtggc tattacactg acttctgctc catgagagcc gacacactgg caaacccatg
     1981 caccattagt agtactttca tagggttggt ttcttactgg tgttatcact atagggtgat
     2041 gaacttcact cctgaacatg tcctaaagaa tcctaatgca gtgtgcatgc tgctctttag
     2101 caccctagtc aggctggaga ataaggcaaa gacagaagaa gcaattactc tgtctcgcta
     2161 catgtacatg gaggtcttca aggggttctc cttagtcaaa ccagatcctt tcagattgat
     2221 caacaaattc aacacttgcc ccagatctcg cttggagcta tttgtgataa agcgactcat
     2281 ctctacattt gaaattatgt tagagaacct gccataccgc atacctcctc cagaagacta
     2341 ccccgatgat gcggaggaag aaataaggaa taatgactta tgggcaaatc tattaaatcc
     2401 atatactggc caccctgaac agtctgcgtc tagagtggtc aacctcttct atataggtta
     2461 tgccgtggac aaggacaaaa tagcccaaac caactcagac tatgccacta tacagaaagc
     2521 cataaagaaa gacagggagt tcaacattca ggaggctagc aaaagcaatg gccttgagga
     2581 tgatttcaag gatttcccta aagagaagca attctccatc aacgcactga aacatggagt
     2641 aaaactaatg gctaaagacc tagagagaaa acacggcaga ggatacaaga ccagaatggc
     2701 tgagctggtc attgcagcca tgtgtgacaa aatgacagag gaagttgcaa ccctcaaggc
     2761 ctcttctaag gaagcatgca agccctggga tgccttagcc agtgcccaag atgccatact
     2821 taacaagact cagaggacta aggtgataac tgctctgctg gagaatttgg aactatttga
     2881 gcacaatgtt ttccgaaggt tccatgagct cgtagagctc atcgagcaat ccagtgtggg
     2941 aatcctgagt gacctattta agaagaatca gcacggtggc ctcagagaaa tatatgtctt
     3001 gaacatacac tcgaggatca tagccctatt cttggagaca gcatcaaggg ttctgtgcag
     3061 gcaatttgag tgtgagacca tgacccaccc aaacaataaa attgaagtca tagaatctca
     3121 caaaattgct gtggccacca gagccgccaa gacagatagg acctattctg agttccattg
     3181 ctcagcagac aaaaagaatt ggaacaacaa cctggtcatg ccagcactct ctgtagcttt
     3241 actgatgctc ttgcccagaa cattccgcgg gtcaatccaa agatgtctga acatgtggaa
     3301 taggaggctg ctaaagattc cagatggtgt cttgaaactg cttgttagtg gcacagtgct
     3361 atcatgtgac acatataaag agatgttaga agagtacgac aatcccaaag aggcaagtgg
     3421 gccaggtgaa atgccaccaa ttttcgcagc accaaagtca gcctttgtga ggctgtcaac
     3481 aggcatgatg cagggaatac tccactacac atcatcactg gcgcatgtgg cattcctcta
     3541 ttcttcagct caagtaatga aaagtgctat ccagctacga tgtccaggag tggagcacaa
     3601 gattagtcaa atgtgctcct ctgatgattc agccacaata gtaagcatta tacactctca
     3661 ggatgccagc aagaccgaat tgctaaggaa tagagtgtgg ggtgaggcca tctgccttgc
     3721 tctgaccaag ttctgcacat tttactgctt caccaactca gaaaaatcta ccatgggtgc
     3781 tcccggccac atagagttta atagcgagtt tgtcataggc aacactctgg ctatgccggt
     3841 cttgaaatgg acgctagcct gttttggagt cacagagtct gagtccttct tgctaagata
     3901 caacacaatg tataacctta tgagccaggc caactcagct gggttgcctg ctaggaacac
     3961 cacgatggtt caggttgctc aggggctgtt ggcataca
//
LOCUS       B6_22/2/BR2021_L        6425 bp    cRNA    linear       14-MAR-2025
DEFINITION  Jurua Cumuto-like virus isolate B6_22/2/BR2021 segment L complete
            genomic sequence.
ACCESSION   B6_22/2/BR2021_L
VERSION
DBLINK      BioProject: PRJNA1223432
            BioSample: SAMN46822059
KEYWORDS    .
SOURCE      Jurua Cumuto-like virus
  ORGANISM  Jurua Cumuto-like virus
            Unclassified.
REFERENCE   1  (bases 1 to 6425)
  AUTHORS   Fuques,E., Massey,A.L., Qureshi,F.I., Campos-Silva,J.V., Ferreira
            da Silva,D.J., Peres,C., Levi,T. and Vega Thurber,R.L.
  TITLE     Large-scale metagenomic surveillance study expands the known
            diversity of RNA viruses in mosquito populations from the Amazon
            Basin
  JOURNAL   unpublished
REFERENCE   2  (bases 1 to 6425)
  AUTHORS   Fuques,E.
  TITLE     Direct Submission
  JOURNAL   Submitted (14-MAR-2025) Ecology, Evolution, and Marine Biology,
            University of California, Santa Barbara, UCSB Marine Science
            Institute, Santa Barbara, California 93117, United States
COMMENT     Bankit Comment: ALT EMAIL:eddiefuques-villalba@ucsb.edu
            Bankit Comment: TOTAL # OF SEQS:1
            
            ##Assembly-Data-START##
            Assembly Method       :: rnaSPAdes v. 3.15.3
            Sequencing Technology :: Illumina
            ##Assembly-Data-END##
FEATURES             Location/Qualifiers
     source          1..6425
                     /organism="Jurua Cumuto-like virus"
                     /mol_type="viral cRNA"
                     /isolate="B6_22/2/BR2021"
                     /isolation_source="Mosquito pool"
                     /segment="L"
                     /country="Brazil"
                     /collection_date="2021"
                     /note="Viruses; Riboviria; Orthornavirae; Negarnaviricota;
                     Polyploviricotina; Ellioviricetes; Bunyavirales;
                     Phenuiviridae; Goukovirus"
     gene            63..6278
                     /gene="RdRp"
     CDS             63..6278
                     /gene="RdRp"
                     /codon_start=1
                     /product="RNA-dependent RNA polymerase"
                     /translation="MEPTLSIEDLKNKPLVQEFILKEFKKNCLISGVLQGSKSILRPQ
                     TRVLKIPDLETGDVEFDALNNIVKVSLGEGFEDSASATSIRQDLATAYTPDEMRTFPH
                     DFTFGLITDQTDKRFDEIFPKQEDGYDDKTPDLFLDDMEATVLLEFTTTRIDNFNVMR
                     RKIDEKSYKYKEAFQARINRMRSTNVDKKYGFSPIVVSDTRVAHSSDIILPSVLIDEL
                     CARYRFAINIVDMAVRAGLRLGETETDQLKIDIMASIRSIKPQFQNPDDVPEILIPLT
                     RERLVTDDVTPSEARRESVRVYKELLTKSIKEVERDRGETNKADVWSKVLRGNIGKRM
                     DQKAVLQLPGLIPAYNSLTEWKPEPSFVLDDYGRLWDKAIEELSSPEWNFEATEQERI
                     ELAMRDGSAEMEKVDNKKRRLYKRIKVQLSEVQKVEFAKLGVQAKALDKDPEVKQYRD
                     EKRDGFSMNVSTMDIEKFINGEQKITLLETNTSLNPVMLLLDKALEIHSDDKEESLSL
                     LNRISKDSEYLWCQFISDIGTELCISLKQNVGHNEFVLKKLRFWDAYLLIKPTNSDSH
                     IFYSLLIKKCGSVECSPEGITKVPLEYSDYYIYPWMSYSISKLVNCVKAESFFMAMAS
                     QWSRYYDVTTLRGINMPEVRRMMKLCLLVHLEDKPKTEEILTLFRYISMEKFSLVRTD
                     SLKMLEKMPNLVRSRLQVWVMSKLINSMLSSNYEPTVIEDELATGVRMERLWDNMLNP
                     YTGEKLLRPAKLVELYYIGYATNKDAKAWENTEFDLVKKIVKYELELKKVRPEYCGLQ
                     ESPDGKYKFHEWSRKLVCAGADALKRQLKGMYSSKFENRIESKIIDRLARLTWEQVAT
                     LKASSTFDPNVKKEIGKNGKYQTKRIKVVVAILRQRDMLLDTPAKSLAKVLDWVDKDG
                     GLRVDIFKKNQHGGLREIYVLDIRSRILQLCLEEISRAICLEFPMEMMMHPENKIKRP
                     QEHMFNTAKSTAKFKANVSSSNDAKVWNQGHHVAKFAQFLIRLLPESWIGLIVNGLKQ
                     WVHKRISLPDGVLNFFNKNQGSLMYDEIHNKIRDGYRGLEKFSWIHQGEQFLRIESGM
                     MQGILHYTSSLFHTALLTMRDSLWRTLCSTKNLKSSTLDLVSSDDSSRMTDIYSESQE
                     QFRVLKILAKADHISIKYLSPFFGIFMSPKSTMCCSGVMEFNSEFFFRASLYRPTLKW
                     AYAALNILEVESLIERQEVMYNLVTELLEGGAGFRQAHETQIAQSLLHYRLMGYSVNP
                     LFNPYTICLLRIPDPSLGFFLMDNRLSTGLAGLSYSLWMMTCKNDNLSKLYSRMLDEG
                     NLTTTTTGQITRGCQIRFGNRQRALKVVKECEEVKPNWREEIEENPAVLYKVARDLET
                     SYLKMLVKLTSPSVMRTLAKGNSISRMLASSVYLINGLSTTIGSNWNSIIKEMENKDV
                     QKVSLWRLLQVELQGLPLLTEEKKNILFPVREYYSSLQNLLVQLKGMRLSEEGSRKML
                     RSHIMVFPEPAQLPFSLEEIVRWKWFGDNLPASRSVLNRVWEAHLSVYPWLRLSPEET
                     LEKSNGYFESQIQLRNFVARQTSRSRVVHLTGAPIRDMDTNDMVLNAILKNQIPGYTL
                     VQPDRVRLATGKSADILMSAIANTMEFPFTALELENQIKKSLIDYESAWDGGAIRPSS
                     RKVRLSLIQMFLKYQKAGTLQDIDGVRLLKAMEDSRLGVIGGFVKIQRQRAARANVWS
                     GTGKWSGVVGDASLDITIKDDRLVRIETNSVSKLRESQWLLAELLREFGVNAIDNDGL
                     NFSNVGVFFDLKQMRADATGAPVTENVNLHHSTKIIASKIIFTCDKSSIRLMYAFDQS
                     RRFTLVSYKPNPGDFKYTKGIVSSYRILNRWINNQSLPAQSAMITLRDTTPNFIDPDA
                     WRTFVKDSLMESLTRKGWRFNLNLANRMEDIIVVDDDYMVDIMGDDFDDFQDFEDDML
                     EKEMEQVNMEDEQDLEYEAFDLVMGEVQLEHRSSALTSIRKVHKFWDEFSYQMFEEHS
                     PSTRAKMENMIHVEGSRLLPIIEKYYGVSFRTIPVRVGDSPLEEVKEIEEEWGRK"
BASE COUNT     2142 a   1116 c   1542 g   1625 t
ORIGIN      
        1 cgtcacactt gataaagaaa gaattttgaa agtaaaagaa cagaaggatt agacattcag
       61 tcatggagcc aactctaagc attgaagatc ttaaaaacaa acccttggtg caagaattta
      121 ttctgaaaga attcaagaaa aactgtttaa tctctggtgt actgcaaggt tcaaaatcaa
      181 tcctgaggcc acagacgaga gtcctcaaaa taccagactt agaaacaggt gatgttgaat
      241 ttgatgcctt aaacaacata gtcaaagtca gcttagggga gggtttcgaa gacagtgcct
      301 ctgctacaag tattagacaa gatctagcca cagcatatac tccagatgag atgagaacct
      361 tccctcatga tttcacattt ggtctgatca cagatcaaac ggataagaga tttgatgaaa
      421 tcttcccaaa gcaggaagat ggatacgatg acaagactcc tgatctgttt ctcgatgaca
      481 tggaagccac agttctgcta gaattcacaa ctacaagaat tgacaacttc aatgtcatga
      541 ggagaaaaat tgatgagaag tcgtacaaat acaaagaagc attccaggcc agaatcaata
      601 gaatgagaag caccaatgtg gacaaaaaat atggtttctc tccaattgtt gttagtgaca
      661 ctagagtagc tcactctagt gacatcatac tgccaagcgt cttgattgat gagttatgtg
      721 cgagatacag gtttgctata aatattgtgg atatggcggt tagagcagga ttaaggctcg
      781 gggagaccga aacagatcag ttaaagattg acatcatggc atccatcagg tcaataaaac
      841 cacaattcca gaatcctgat gatgttcctg agatactgat accactaacc agggagagac
      901 tggtgactga tgatgtcacc ccatcagaag ccaggaggga gtccgttaga gtttataagg
      961 agcttttgac aaaatcaata aaggaagtag agagagatag gggtgaaact aacaaagcag
     1021 atgtatggtc taaggtcttg cgaggaaata ttggaaagag aatggatcaa aaagcagtgc
     1081 tacaattacc agggctaata ccagcttaca acagtttgac tgaatggaaa ccggagccct
     1141 cctttgtgct agatgattat gggagactgt gggataaggc aattgaagaa ctgtcatcac
     1201 cagagtggaa ctttgaagct acagagcaag aaagaataga attagcaatg agagatggta
     1261 gtgctgagat ggagaaagtg gataacaaga agaggagact atacaaaaga atcaaggtac
     1321 aattgagtga ggttcaaaag gttgaatttg ccaaactggg ggtgcaagca aaagcccttg
     1381 acaaagatcc agaagtgaag cagtacagag atgagaaacg ggatggattc tcaatgaatg
     1441 tgagtacaat ggacattgag aaattcataa atggtgaaca gaagatcacc ctgttggaga
     1501 ccaacacctc cctcaatcca gtaatgttat tgctggacaa ggctctggag attcatagtg
     1561 acgacaaaga ggagagtctg tctctactaa atagaatatc taaagattct gaatacctat
     1621 ggtgccagtt cattagtgat attggtacag agctatgcat atcgctaaaa cagaatgttg
     1681 gacacaatga gtttgtctta aaaaaactga gattctggga tgcttacttg ttgataaaac
     1741 caactaactc agactctcat attttttata gcctactgat aaagaagtgt ggaagtgtcg
     1801 aatgctcacc tgaggggatc actaaggttc cattagagta cagtgattac tacatctacc
     1861 catggatgtc atattctatc agcaagctgg taaattgtgt caaagctgag tcatttttca
     1921 tggcgatggc atctcaatgg tcaaggtatt atgatgttac aacactgagg ggaataaaca
     1981 tgcctgaagt cagaagaatg atgaaattgt gtctattggt ccacttagaa gacaagccaa
     2041 aaacagagga gatcctaact ttgtttcgct acatatccat ggaaaaattt tctttagtga
     2101 gaactgatag cctgaagatg cttgaaaaaa tgccaaatct agtgaggagc agattgcaag
     2161 tctgggtgat gagtaaacta ataaatagca tgttgagctc aaattatgag ccaactgtga
     2221 ttgaagatga attagcaaca ggtgtgagga tggagagatt atgggataac atgctgaacc
     2281 cttacacagg agaaaaattg ctaagacctg caaaacttgt tgaattgtac tacataggct
     2341 atgccacaaa caaggatgcc aaggcctggg aaaacactga atttgatttg gtgaagaaaa
     2401 tcgtgaaata tgagctagag ctgaagaaag ttagaccaga atactgtggt ttgcaggagt
     2461 cacctgatgg aaaatacaag ttccatgagt ggtctagaaa gttggtctgt gctggtgctg
     2521 acgcactaaa gagacagctg aaaggaatgt attcaagtaa atttgagaac agaattgaat
     2581 ccaagataat agatagattg gctaggttaa cctgggagca ggtggccacc ctgaaggcct
     2641 catcaacctt tgatcctaat gtgaagaagg agataggtaa gaatggtaaa tatcagacca
     2701 agagaataaa ggtggtggtt gcaattctca gacaaagaga catgttgctg gacacgcctg
     2761 ccaagtcctt agccaaagtc ctggattggg tggacaaaga tgggggctta agagtggata
     2821 tctttaaaaa gaatcagcat ggtggtctga gagaaattta tgtattagat atacgttcta
     2881 ggatcctaca actgtgtcta gaagagatct ccagagctat ttgcttggag ttccccatgg
     2941 agatgatgat gcatcctgaa aataaaataa aaagaccaca agaacacatg tttaatacag
     3001 caaagagcac agcaaagttc aaagcgaatg tttccagctc aaatgatgcg aaagtttgga
     3061 atcagggcca tcatgtggcc aagtttgctc agttcctcat tagattgctg ccagagtctt
     3121 ggataggctt gatagtgaat gggttgaaac agtgggtcca caaaagaata tcactccctg
     3181 atggtgttct gaattttttc aataaaaatc aaggatcatt gatgtatgat gagatacaca
     3241 acaagataag agatgggtac agaggtttgg aaaaattcag ctggattcac caaggagagc
     3301 aattcttaag aatagaatca ggcatgatgc aagggatact acattacacc tcatcgttat
     3361 ttcacactgc tctattgact atgcgagact ccctatggag gaccttgtgt agtactaaga
     3421 atctcaaaag ctctactctg gacttagtta gctcggatga ctcatctaga atgacagaca
     3481 tttactctga atcccaagag caattcagag tcttaaagat cttagctaaa gcagaccaca
     3541 ttagcataaa gtatttgtcc ccattcttcg gaatattcat gtcaccaaaa tcaaccatgt
     3601 gctgctctgg tgtgatggag tttaactcag aattcttttt tagagcaagt ctgtacagac
     3661 cgactctcaa gtgggcttat gccgcattga acatattaga agtcgagagt ctgatagaga
     3721 gacaagaggt tatgtacaat ttggtgacag agctactaga gggtggtgct ggctttagac
     3781 aagctcatga aacacaaata gctcaatctc tgctacatta ccgtttaatg ggctacagtg
     3841 tgaacccact cttcaatcca tataccatct gccttctaag gattccagac ccctcattgg
     3901 gtttcttcct gatggacaat agattatcca ccggactagc tggcttgagt tactctctgt
     3961 ggatgatgac atgtaaaaat gacaatctaa gcaagttata ttcaagaatg ttggatgagg
     4021 ggaatctcac aaccactaca acaggtcaaa ttactagagg ctgccagatc agatttggca
     4081 acaggcaaag agcgctgaaa gtggtgaaag aatgtgagga ggtgaagcca aattggaggg
     4141 aagagattga agaaaatcca gccgtgttgt ataaggttgc gcgagactta gagacctctt
     4201 atcttaagat gcttgtgaaa ttgactagcc cgagtgttat gagaactcta gctaagggga
     4261 actcaatatc tagaatgctt gcttcttctg tgtatttgat caatgggcta tcgacaacca
     4321 tagggtcaaa ttggaactca attataaagg agatggaaaa taaagatgtc caaaaggtga
     4381 gtctatggag gttattacaa gtggagctgc aaggactacc attactaacg gaggagaaga
     4441 agaacattct cttcccagtt agggagtact actccagtct gcaaaatctg cttgttcagt
     4501 taaagggtat gaggttatca gaagaaggaa gtaggaagat gctcagatct cacataatgg
     4561 tgttcccaga gccagctcag ttgccatttt ccttagaaga gatagtcaga tggaagtggt
     4621 ttggagacaa cctgccagca tcaagatccg ttttaaacag ggtgtgggaa gcccatctat
     4681 cagtgtatcc ctggctaagg ctctcacctg aagagaccct agagaagagc aatggctact
     4741 ttgaatccca gatacagttg agaaatttcg tagcacgtca gacaagtaga tctagggtag
     4801 tgcacttaac tggagcccca atccgggaca tggatacaaa tgacatggta ctaaatgcca
     4861 tattgaaaaa tcaaatacca ggctacactc ttgtgcagcc tgatagagtt agactggcca
     4921 ctggaaaaag tgcagacatc ttaatgagtg ccatagccaa caccatggag tttccgttca
     4981 ctgctttgga attggaaaat caaataaaga agagtctgat tgactatgag tcagcttggg
     5041 atggcggggc catcagaccg agctccagaa aagtcagatt gtctttgata caaatgtttc
     5101 tcaaatatca aaaagcaggg acactacagg acattgacgg agtgagattg ctaaaagcca
     5161 tggaagacag tcgactagga gtgatagggg gctttgtaaa gatacaaagg caaagagctg
     5221 cacgtgctaa tgtgtggtca ggaacaggga agtggagcgg tgttgttggg gatgcctctc
     5281 tagacataac tataaaggat gatagattag ttaggattga gacaaattca gttagtaaac
     5341 taagggaatc acaatggtta ctggctgagt tgctcagaga gttcggagtc aatgctattg
     5401 acaatgatgg attaaacttc tccaacgtag gagtcttctt tgacctaaaa caaatgcgag
     5461 ctgatgcaac tggtgcacca gtaactgaaa atgtcaatct ccatcatagc actaaaataa
     5521 ttgcgagtaa gataatcttc acttgtgata agtctagcat caggttaatg tatgcatttg
     5581 accagtctag aagattcacc ctggtatcat ataaacctaa cccaggtgac tttaaataca
     5641 ccaagggtat tgtttcatca tatagaatct tgaatcggtg gatcaacaat caatctctac
     5701 cagcacagtc agctatgatt acactcagag acacaacacc aaactttata gatccggacg
     5761 cttggaggac atttgtgaaa gattctttaa tggagtctct gaccagaaag ggttggaggt
     5821 tcaacctgaa tctagcaaat aggatggaag acataattgt agtggatgat gactatatgg
     5881 tggatataat gggtgatgat tttgatgatt tccaggattt cgaagatgat atgctagaga
     5941 aggaaatgga gcaggtaaac atggaggatg agcaagattt ggagtatgag gcatttgatt
     6001 tagtcatggg agaagtccaa cttgagcaca ggtccagtgc cctaacatct attcggaaag
     6061 tccacaagtt ttgggatgaa ttttcatatc agatgtttga agaacacagc cctagtacca
     6121 gggccaaaat ggaaaacatg atacatgtgg aaggatcaag attattgccc atcatagaga
     6181 aatactatgg agttagcttc agaaccattc cagttagagt tggcgacagc cccctggagg
     6241 aagtgaaaga gatagaagag gaatggggca gaaagtaagc tggacgatgg tgacagatgc
     6301 tagttacatg gaacaacgta gtttgatggg atggggtggg agacatgtgc cgaataacta
     6361 ttggttactc aattcatgtt tctgcagtgt gggtacaagc tgttgggagt ttgcgtgccc
     6421 cagtc
//
LOCUS       E14_28/17/BR2021_L      3129 bp    cRNA    linear       14-MAR-2025
DEFINITION  Jurua Goukovirus segment L, RNA-dependent RNA polymerase partial
            CDS.
ACCESSION   E14_28/17/BR2021_L
VERSION
DBLINK      BioProject: PRJNA1223432
            BioSample: SAMN46822105
KEYWORDS    .
SOURCE      Jurua Goukovirus
  ORGANISM  Jurua Goukovirus
            Unclassified.
REFERENCE   1  (bases 1 to 3129)
  AUTHORS   Fuques,E., Massey,A.L., Qureshi,F.I., Campos-Silva,J.V., Ferreira
            da Silva,D.J., Peres,C., Levi,T. and Vega Thurber,R.L.
  TITLE     Large-scale metagenomic surveillance study expands the known
            diversity of RNA viruses in mosquito populations from the Amazon
            Basin
  JOURNAL   unpublished
REFERENCE   2  (bases 1 to 3129)
  AUTHORS   Fuques,E.
  TITLE     Direct Submission
  JOURNAL   Submitted (14-MAR-2025) Ecology, Evolution, and Marine Biology,
            University of California, Santa Barbara, UCSB Marine Science
            Institute, Santa Barbara, California 93117, United States
COMMENT     Bankit Comment: ALT EMAIL:eddiefuques-villalba@ucsb.edu
            Bankit Comment: TOTAL # OF SEQS:1
            
            ##Assembly-Data-START##
            Assembly Method       :: rnaSPAdes v. 3.15.3
            Sequencing Technology :: Illumina
            ##Assembly-Data-END##
FEATURES             Location/Qualifiers
     source          1..3129
                     /organism="Jurua Goukovirus"
                     /mol_type="viral cRNA"
                     /isolate="E14_28/17/BR2021"
                     /isolation_source="Mosquito pool"
                     /segment="L"
                     /country="Brazil"
                     /collection_date="2021"
                     /note="Viruses; Riboviria; Orthornavirae; Negarnaviricota;
                     Polyploviricotina; Ellioviricetes; Bunyavirales;
                     Phenuiviridae; Goukovirus"
     gene            <1..>3129
                     /gene="RdRp"
     CDS             <1..>3129
                     /gene="RdRp"
                     /codon_start=2
                     /product="RNA-dependent RNA polymerase"
                     /translation="VNPYTGEVLHRPSQLVELYYIGYATNKDAKAWENTEFDLVKKIV
                     KYEIELEKVRPEFCGLEEEPTGSYKFHEWSRKLVCAGADALKRKLKTAYTDYETRIDD
                     KIIQRLARITWEQVATLKASSTFDPHMDKEANKDGKFQTKRIKVIVAILRQRHMLQDT
                     PAKSLSSVLEWVDADGGLRVDIFKKNQHGGLREIYVLDIRSRIVQLCLEEISRALCVE
                     FPMEMMMHPENKIRKPQEHMYNTAKSKSKLKANVSSSNDAKVWNQGHHVAKFTQFMVR
                     LLPEKWTGLLVNGFKQWLYKRIALPDGVMNFLLKKQNVLMYDEIHDKIRNAHRGLIQV
                     PWMVQGQQYLRIESGMMQGILHYTSSLFHTGLLTLRDDLWKRLCRLKNVKTITLDLVS
                     SDDSSRMTDIHSDDEYQFKMAKILSKADHILIKYLSPFFGIFMSPKSTMCCSGVMEFN
                     SEFFFRASLYRPTLKWAYASLNILEVESLIERQEVMYNLITELLEGGSGFRQAHESQM
                     AQCLLHYRLMGHSVNPLFSKFSVCLYNLPDPALGYFLMDNKLSAGLAGLNFSLWLATS
                     KHDDLNKLYSRMLDEGNLTTTTTGQITRGCQIRFGNRQKARKIIDECEDVRPNWRFEV
                     ESEPEVLYKVARTLESSYLKMLVKLTSPSVMRTLAKGNSISRMLASSVYLINGLSTSI
                     GSNWNSIIKEIEHKTVEKVSLWRLLQVNVESYDLLSEDKKDVLFPMREYYSSLQNLLC
                     SIKDHQLSEEGSRKMLRSHILVFPEPAKLPFSLEEIVRYKWFGENLPASRSVLNTIWE
                     AHKSVHTWLRDTPQATLEESNGYFESHIQLRNFIARQTTRSRVVHLTGAPIRDQDTND
                     MVLNTILKNQIPGYTLVVPNSVRLTVDKGSEALMSILISLMEFPFTQRRLEQHVKKAL
                     REHSILWDGGAVRPSQRKTRLSLIQTYVQMTREGQISALDGARLIKNMENSRLGVIGG
                     FTKIQKQSQKGQNAWDGTGKWSGIIGDASVDINIQGNALVSIETNSVTKLRESQYLLA
                     ELIREFGVTSLS"
BASE COUNT     1036 a    554 c    736 g    803 t
ORIGIN      
        1 cgtcaaccca tacacaggag aggtgctaca tagaccatct cagctagtgg aattgtacta
       61 cattggatat gcgactaata aggatgctaa agcttgggag aacacagaat ttgatttagt
      121 gaaaaagata gtgaagtatg agatagaatt ggaaaaggtt aggccagagt tttgcggttt
      181 agaagaagaa ccaactggat cttataagtt ccatgagtgg tcgaggaaac tagtgtgtgc
      241 tggagctgat gcattgaaga gaaagctaaa aacggcatat acagattatg aaacaagaat
      301 agatgacaag ataatacaga gactggctag aatcacttgg gaacaagttg cgactctgaa
      361 agcatcctcc acttttgacc ctcatatgga taaggaggca aataaggatg gaaagtttca
      421 aacaaaaaga ataaaagtca tagtcgccat actcagacaa aggcacatgt tacaagacac
      481 cccagcaaaa tcattgagtt cagtcttgga gtgggttgat gccgatggtg ggctaagagt
      541 ggacatattc aaaaagaatc aacatggtgg attaagggag atctatgtct tggacataag
      601 atcaagaata gtccagttgt gtttggaaga aatatctaga gctctatgtg ttgaatttcc
      661 aatggagatg atgatgcacc cagagaataa gattaggaag ccacaagagc acatgtacaa
      721 tactgcgaag agtaaatcaa aattgaaagc taatgtgtct agttctaatg atgctaaggt
      781 ttggaatcaa ggccatcatg tggcaaaatt cactcaattc atggttaggc tacttcctga
      841 aaaatggact ggcctcctag tgaatggctt taagcaatgg ctatataaaa gaattgccct
      901 tcctgatgga gtgatgaact tcctgctaaa gaaacagaat gtgttgatgt acgatgaaat
      961 tcatgacaaa atcaggaatg cacatagagg cctcattcaa gtcccctgga tggtgcaagg
     1021 acagcagtac ttgagaatag agtcaggaat gatgcagggg atattgcatt atacatcatc
     1081 cctattccat actgggttgt taactctaag agatgatcta tggaaaagac tatgtagact
     1141 caagaatgtg aagactataa cactggactt ggttagctca gatgactcat cgcgaatgac
     1201 agacatacac tctgatgatg aataccagtt taagatggca aaaatattgt ccaaagctga
     1261 tcacatcctg attaaatacc tatctccttt ctttggcata tttatgtcac ctaaatcaac
     1321 aatgtgttgt tccggggtga tggagtttaa ttcagagttc ttcttccgag ccagtttgta
     1381 cagacctacg ctgaagtggg cttacgctag cttgaacatt ctcgaggttg agagcctaat
     1441 agagaggcaa gaagtcatgt acaatctaat aacagagctt ctagaaggtg gttctggctt
     1501 caggcaagct catgagtctc aaatggcaca gtgcttgttg cactacagac taatgggaca
     1561 cagtgtcaat ccactattca gcaaatttag tgtttgtttg tataacctgc cagatcctgc
     1621 tctgggttac ttcttgatgg acaacaaact atctgctgga cttgctggct tgaatttttc
     1681 tctatggctg gcaacatcta agcatgatga cttgaataag ctgtactcaa gaatgttgga
     1741 tgaggggaat ttgacaacaa caacaactgg ccagataaca agaggttgtc agataaggtt
     1801 tggcaacagg cagaaggcca gaaagatcat tgatgagtgt gaagatgtta gaccaaattg
     1861 gagatttgag gtcgagagcg aaccagaagt tttgtacaag gtcgctagga cattggagtc
     1921 atcatatttg aaaatgctag tgaaattgac tagcccgagc gtgatgagaa cattagcaaa
     1981 ggggaactca atctccagaa tgttggcttc atctgtttac ctcatcaatg gtctatcgac
     2041 ctccattggt tcaaattgga actcaattat caaggaaatt gagcacaaga cagtggagaa
     2101 ggttagtctg tggaggctac tccaagtaaa tgtggaatct tatgatctac tgtccgaaga
     2161 caaaaaagat gttttgtttc caatgagaga atattatagt tctcttcaaa atttgctctg
     2221 tagcataaag gatcaccaat tgtctgaaga aggaagcaga aagatgttaa gatcccacat
     2281 cttggtgttc cctgaaccag ccaaattacc gtttagcttg gaggaaattg tccgatacaa
     2341 gtggtttggg gagaatcttc cagcatcaag aagtgtcctg aacacaatct gggaagctca
     2401 taagtctgtc cacacatggc taagggacac cccacaggct accttagaag aaagcaatgg
     2461 ctattttgaa tcccatatac agctaaggaa tttcattgct agacaaacga ctagatctag
     2521 agtagttcac ttgaccggtg cacccataag agatcaggac acaaatgaca tggtgctaaa
     2581 cactattctc aaaaatcaga taccgggata cacgttggta gtgcctaact cagttagatt
     2641 gactgtagat aaaggctcag aagcattgat gagcatatta attagtttga tggagtttcc
     2701 tttcactcaa agaagattgg agcagcatgt caagaaagct ctaagggaac atagcatcct
     2761 ctgggacgga ggagctgtga ggccttctca aagaaaaacc agattatcac tgatccagac
     2821 ttatgttcag atgactagag aaggtcaaat atcggcccta gatggagcaa ggctgataaa
     2881 gaacatggag aatagtagac taggggtgat aggaggattc acaaagattc aaaagcaatc
     2941 acaaaaaggc cagaatgcct gggatggaac aggaaagtgg agtggcataa taggtgatgc
     3001 ctcagttgat atcaacattc aggggaatgc tttagttagt attgaaacca actccgtaac
     3061 taagctacga gaatcccagt atctactggc agaactgata agggaatttg gggtcacatc
     3121 tttgtccaa
//
LOCUS       F17_5/2/BR2021_L        6934 bp    cRNA    linear   VRL 14-MAR-2025
DEFINITION  Alajuela virus strain F17_5/2/BR2021 segment L complete sequence.
ACCESSION   F17_5/2/BR2021_L
VERSION
DBLINK      BioProject: PRJNA1223432
            BioSample: SAMN46822126
KEYWORDS    .
SOURCE      Alajuela virus
  ORGANISM  Alajuela virus
            Viruses; Riboviria; Orthornavirae; Negarnaviricota;
            Polyploviricotina; Ellioviricetes; Bunyavirales; Peribunyaviridae;
            Orthobunyavirus; Alajuela orthobunyavirus.
REFERENCE   1  (bases 1 to 6934)
  AUTHORS   Fuques,E., Massey,A.L., Qureshi,F.I., Campos-Silva,J.V., Ferreira
            da Silva,D.J., Peres,C., Levi,T. and Vega Thurber,R.L.
  TITLE     Large-scale metagenomic surveillance study expands the known
            diversity of RNA viruses in mosquito populations from the Amazon
            Basin
  JOURNAL   unpublished
REFERENCE   2  (bases 1 to 6934)
  AUTHORS   Fuques,E.
  TITLE     Direct Submission
  JOURNAL   Submitted (14-MAR-2025) Ecology, Evolution, and Marine Biology,
            University of California, Santa Barbara, UCSB Marine Science
            Institute, Santa Barbara, California 93117, United States
COMMENT     Bankit Comment: ALT EMAIL:eddiefuques-villalba@ucsb.edu
            Bankit Comment: TOTAL # OF SEQS:1
            
            ##Assembly-Data-START##
            Assembly Method       :: rnaSPAdes v. 3.15.3
            Sequencing Technology :: Illumina
            ##Assembly-Data-END##
FEATURES             Location/Qualifiers
     source          1..6934
                     /organism="Alajuela virus"
                     /mol_type="viral cRNA"
                     /strain="F17_5/2/BR2021"
                     /isolation_source="Mosquito pool"
                     /db_xref="taxon:1552846"
                     /segment="L"
                     /country="Brazil"
                     /collection_date="2021"
                     /note="Viruses; Riboviria; Orthornavirae; Negarnaviricota;
                     Polyploviricotina; Ellioviricetes; Bunyavirales;
                     Peribunyaviridae; Orthobunyavirus; Alajuela
                     orthobunyavirus."
     gene            41..6862
                     /gene="RdRp"
     CDS             41..6862
                     /gene="RdRp"
                     /codon_start=1
                     /product="RNA-dependent RNA polymerase"
                     /translation="MNETLEEELKALEGRLKGVRETSDGKELFTAILVRRHDYFGYEL
                     CKAMDIPYRNDVKLVDILHECFHDIDTGDVTIPNITPDNFIFDGEILTILDYKVSVSL
                     ESTEHTIDKYTKELDKIRNSLPTRVELCIIRCHPRTTKLTFTNDRIKRMYANIQLELN
                     FEPFENLITELKDRFRDSDEFLAMIAHGDVTLTVKWCQTGCPELRQHPIFNEFYESLE
                     DEYKEMFDKSMRFSAYSAEKWNQNLIRIRDQTSEEYKEFVRRNSSELFQTDGNYPEPS
                     KEEILAGWDEMSERIQQTRQMSKDINDQKPSIHFIWSEHNPKLPTHSTHKLMMVSKLL
                     QNLSSNSDFADDFRQIGKLMDIGDNVLTYENHCEALKMEARKNLKPIQNRKLNPRRIG
                     NAQVLWEQQFLMSAEDMGKARKVHLLKEYFGIGRHRDFSHKTNTDINMDKPKILDFND
                     PDIIRMSQIMMEKTLGFLSQQTTLKPNHAIVDEYMDNIKEANENTFKTIKQILSTKYW
                     SCISDISMLMKNILSVAQYNRSHTFRLAMCANNSLYALVLPSADIKSRKSTVVFCIIA
                     LHTEEESVFNPGCLHATYKTFTSDKTGWLSISKAIRLDKERCQRIVTSPGLFLSTVTL
                     LKQDNNSIDLNDVMNFALYTSLNVTKSMLSLTEPSRYMIMNSLAVSSHVKEYISEKFN
                     PYTKTLFSVYMCNKIKIGCLNAFNQRQKIKLRDIFLTDFDITQKGISDNRDLTSIWFP
                     GFVTLKEYLNQIFLVFYLNPKGLHEKHHVMIDLLKTVIEIELDQRNNIPIPWSEIPKK
                     QTVNLPIFLNSVAINLMHDTAYCTHLRSRIENRNNLRRSFSTISTFTSSKSCIKVGDF
                     SSLKTEINRKIEKARKSEEKRSRIANPDFIHDEEYKNVVEHCNYDMMRKAIPEYTDHI
                     STKVFDRLYELQKNGVLTDEPVVGQILDMMVKHKQFFFSFFNKGQKTAKDREIFVGEY
                     EAKMCMYLVERIFKERSKVNPDEMISEPGDGKLKVLERKAEQEIRFLIEHIKQRNSPI
                     MEEIENLKESILFDKSKLEDLVNSKYHGLKLEINADMSKWSAQDVFFKYFWVIAMDPI
                     LYPEEKERIIYFFCNYMNKRLIIPDEVIYTILDQQIPYKNDMVMQVTNGLHSNTFNVK
                     RNWLQGNFNYMSSYVHSCAMSVYKDILRAAAKKIEADIMVNSMVHSDDNQTAICLINN
                     RLDTRVFTKFAIQLFEKICLTFGCQANMKKTYVTNHIKEFVSLFNLYGEPFSVYGRFT
                     LTAVGDCAYIGPYEDLASRISSTQTAIKHGCPASLAWLSISISHWITYLTYNMLPGQI
                     NDPSVSLGIENRREIPIELGGYLEANLSMIALAGLESGNIQFLINLLTRMVNPILFRE
                     NVVSQCSDIKNWDLTKLTFSEIFRLKVLRFLALDAEMDCSDTMGETGEMRSRSLLTPR
                     KFTTAGSLRKLVSFGDFQSCQSEPEGINTVVEYMIEHPELLVTKGETAEDYKNIVLYR
                     YNSKRFKESLSIQNPAQLFLEQILFSHKPIIDYTGIQEKYLNLSDSTVTEDQPEILGR
                     VTFPEAFRKIREDLSTLKITINDIQTVYDFVILNDPMVIAIANAHLLSNQGAMQDRLG
                     SSCSTMPEFRNLRLITHSPALVLRSYSTGRYDVPGADPDEMRRDRTHLQEFIDNTKLL
                     LKMEQRIEQNEKAKGSRDILFEIKEITKFYQVCYEYIKSTEHKVKVYILPVKCYTTTD
                     FCAAIQGSLIKDKQWAVIQHIHPVSAGGHKGIVQKHTTNEIKLAEDCMRLIAFFIDTF
                     IDENHRIYMFKRMVEEFTYSGRRVSDLLEIIATSKNRVDFLPILYRSGLLEQKDLDSY
                     DALKSSGRPTWNKWQTTRALDMGKIDLSIDTHRSSIRIIGEDRNLHYAELYLPSINYD
                     SITRSGYKLLNAKHGLKFQSMSEVSVKKDEWYITYQRKSRDNYVYKIFYGKKLLNPLP
                     DHDLRYNRTANPIVPVCHVIPMVRPDIDRIMLEDMDSLNIENFKIGVLNTGIGEQARL
                     RRCMLHKMKNFEGPDIKSKVINLTKLMKDNTLMSLNYDNVCNVHLSQFCKLLDCNGNE
                     GTLDDAMYSFSDEPMEQTQVDEVECTPIFKVQYSVPGSRYLNYRNAIKELLSREIRQF
                     RDAFTLVGDDFDSPENIGYLENIVCIIDQLQTNEWSTIMKKCIHICFLASNQDHVFHT
                     FNLNKYFFEGNTPASGKLNWRNLKSFIISLPEIKSAPWRNIFSSFKLKCIALLDREIA
                     KVEVNQDFSRILAREDLRQSFFNFF"
BASE COUNT     2541 a   1139 c   1316 g   1938 t
ORIGIN      
        1 cactcctcat acaattaata tataaaactc tgaaacaaaa atgaatgaaa cactagaaga
       61 agaactgaaa gctctggaag gaagactcaa aggcgtaaga gaaacatctg atgggaaaga
      121 gcttttcaca gcaattctag tgcgccgaca tgactacttt ggatatgagc tctgcaaagc
      181 aatggacata ccataccgca atgatgtaaa attagttgac attttgcatg aatgcttcca
      241 cgacattgat acaggggatg ttacaattcc taacattaca cctgataact ttatatttga
      301 tggtgaaatt ttgaccattc tggattacaa agtatcagtg tcgcttgaga gtactgaaca
      361 tacaatagac aaatatacca aagagctaga caagataaga aactccctac caacaagagt
      421 tgaactgtgt attatccggt gtcatcctag aactacaaaa ctaactttca ctaacgatag
      481 gataaagaga atgtatgcta atattcaact ggagcttaac ttcgaacctt ttgaaaattt
      541 gataacagaa ctaaaagata gatttaggga cagtgatgag tttttggcta tgattgcaca
      601 tggtgatgtg acattgacag taaagtggtg ccaaacagga tgtccagaat taaggcaaca
      661 cccaattttt aatgagtttt atgaaagcct tgaagatgaa tacaaagaaa tgtttgacaa
      721 gtcaatgaga ttttctgcat actctgctga gaagtggaat caaaacttga taagaatacg
      781 agatcaaact tcagaagaat ataaagagtt tgttagaaga aattcatcag agcttttcca
      841 aacagatgga aattacccag agcctagcaa agaggagatc ttggcaggct gggacgaaat
      901 gtctgagaga atacaacaga ccagacagat gtcaaaagat atcaatgatc aaaaacccag
      961 tattcacttt atatggagtg aacataatcc gaagttgcca acacattcaa cccataaact
     1021 gatgatggta tccaaattgc ttcagaacct atccagcaat agtgactttg ctgatgattt
     1081 tagacagata ggcaaactta tggacatagg tgacaatgta ttaacatatg agaatcattg
     1141 tgaggcactg aaaatggaag caaggaagaa tctaaagcct atacaaaata ggaaattgaa
     1201 tccaagacgg ataggtaatg ctcaagttct ctgggaacaa cagtttctaa tgtctgctga
     1261 agatatgggt aaggctagaa aagtccatct gcttaaagaa tattttggaa taggacgaca
     1321 cagggatttt agccataaaa cgaatacaga tataaacatg gataagccaa agatattgga
     1381 tttcaatgat ccagacataa taaggatgag tcagattatg atggaaaaga cattgggatt
     1441 cttatctcaa caaacaacac taaaacctaa ccatgcaatt gtggatgaat acatggacaa
     1501 cataaaagag gcaaatgaaa atacattcaa aactattaaa caaatattat caacaaaata
     1561 ttggtcctgt atctctgaca tttcgatgtt aatgaaaaac attctgtctg ttgctcaata
     1621 taatcgttct cataccttta gattagcaat gtgtgccaac aattctttat atgcattggt
     1681 tctaccttca gcagacataa aaagtagaaa atcaacagtt gttttttgca taatagcctt
     1741 gcatacagaa gaggagtcag ttttcaatcc tgggtgtttg catgcaacat acaagacttt
     1801 tacaagtgac aagacaggat ggctctccat ctcaaaggct atacgtcttg acaaagaaag
     1861 atgtcagaga attgttacca gccctgggtt gtttctttca actgtgacac tactaaaaca
     1921 agacaacaat tctatcgatc tcaatgatgt gatgaatttt gcactatata ccagtctgaa
     1981 tgttactaaa agcatgttat cattgacaga gccttcaaga tatatgatta tgaattcttt
     2041 agcggtgtct agtcatgtga aagagtatat atcagaaaag ttcaatccct ataccaaaac
     2101 attatttagt gtctacatgt gcaacaaaat aaaaattggt tgcttaaatg cattcaatca
     2161 gcgacagaag ataaaattga gagatatttt cttgacagat tttgatataa ctcaaaaggg
     2221 aatttctgac aacagagatc tgacaagcat atggtttcca ggttttgtta cgctgaaaga
     2281 atatctaaat cagattttcc tggttttcta tctaaatccc aaaggcctgc atgaaaaaca
     2341 ccacgttatg attgatttat taaaaacagt gatagagatt gaattagatc agagaaataa
     2401 tataccaatt ccttggtctg aaattccaaa aaaacaaact gtcaatttac ctatattcct
     2461 aaattctgtt gctatcaatt tgatgcatga tactgcatac tgtactcatc tccgctcacg
     2521 aatagaaaac aggaataact taagacgatc tttttctaca atttcaacat tcacgagtag
     2581 taaaagttgc ataaaagttg gtgatttttc cagtctcaaa actgagataa acagaaaaat
     2641 agaaaaagca agaaaatcag aagagaaaag aagtagaatt gcaaatcccg attttataca
     2701 tgatgaagag tataaaaatg ttgtggaaca ttgtaattac gatatgatga gaaaagcaat
     2761 accagaatac actgaccata tttccacaaa ggtttttgac agattatatg agctacaaaa
     2821 aaatggagtt ttgactgatg agccagtggt tggacagatc ctagatatga tggtaaagca
     2881 taaacaattc tttttttctt ttttcaataa agggcaaaag acggcaaagg atagagagat
     2941 cttcgtgggt gaatatgaag ccaaaatgtg catgtactta gttgaaagaa ttttcaaaga
     3001 aaggtcaaaa gtgaatccag atgaaatgat aagtgaacct ggtgatggaa aactaaaagt
     3061 cttggaacgt aaagcagaac aagaaattcg gtttcttata gaacatataa agcaaagaaa
     3121 ttcaccaatt atggaagaaa ttgagaatct taaagagagt atactctttg ataaaagtaa
     3181 attggaagat ttagttaata gcaaatatca tgggttaaag ctggaaataa atgctgacat
     3241 gtcaaaatgg agtgctcaag atgttttttt caagtacttt tgggttatag ccatggatcc
     3301 aatactatac cctgaagaaa aggaacggat aatttatttc ttctgtaatt acatgaacaa
     3361 aaggttgata attccagacg aagtaatata caccatctta gatcaacaga taccatataa
     3421 aaatgatatg gtcatgcaag taacaaacgg tctgcattca aatacgttta acgtgaagag
     3481 aaattggcta cagggaaact ttaactatat gtctagttac gtccacagtt gcgcaatgtc
     3541 tgtttataag gatatacttc gagctgctgc aaagaagata gaagcagaca ttatggttaa
     3601 ttcaatggta cactctgacg acaatcaaac tgcaatatgc ttaattaata acagactgga
     3661 tacaagggtt tttacaaagt ttgctattca gctttttgag aagatatgtc tgacatttgg
     3721 atgccaagcc aacatgaaaa agacttatgt gaccaatcat attaaagagt ttgtctcact
     3781 ttttaatcta tatggtgaac ctttctcagt ctatggtaga ttcacgctaa ctgctgttgg
     3841 agactgcgca tacattggcc catatgaaga tttagcaagt agaatttcat caactcaaac
     3901 tgcaattaaa catggatgtc cagctagctt agcttggctt tcaatctcca ttagtcattg
     3961 gataacatat ttaacttaca acatgctccc agggcaaatc aatgacccat ccgtctcttt
     4021 gggaattgaa aacagacggg aaataccaat agaattaggc ggctatctgg aagcaaacct
     4081 gtcaatgatt gctttagcag gattggaatc tggaaatata cagttcctga ttaaccttct
     4141 cacacggatg gtgaatccta tcctattccg agaaaatgtt gtatcacagt gttctgatat
     4201 caagaattgg gatctgacga agcttacctt ttcagaaata ttccggctta aagtgttaag
     4261 attccttgca ttagatgcag agatggattg ttctgatact atgggggaga caggggaaat
     4321 gcgcagtaga tctctattaa cacctagaaa gtttactaca gcaggatcac ttagaaaact
     4381 ggtatctttt ggtgatttcc aatcctgtca gtctgagcca gaagggataa acactgttgt
     4441 ggaatatatg attgagcacc ctgaattgct tgtgacaaaa ggtgaaactg cagaagacta
     4501 caaaaacatt gtattataca gatacaattc gaaacgattt aaagaatcat tatcaataca
     4561 aaatccagca cagctatttc tagaacaaat tctgttttca cataaaccca taatagatta
     4621 tacagggatt caagaaaaat acctcaattt gtcggacagc acagtcactg aggatcagcc
     4681 agagatatta ggcagggtta catttcctga ggcattcagg aaaattagag aagatctatc
     4741 aacattaaag ataacaatta atgacataca aacagtctat gattttgtca ttttaaatga
     4801 tcccatggta attgcaatag ctaatgcaca tctgctttca aaccaaggtg caatgcaaga
     4861 caggctaggg tcatcttgta gtacaatgcc agaatttagg aatcttagac tgatcacaca
     4921 ctcgccagct ttagttctaa gatcatatag cacaggcaga tatgatgttc caggagctga
     4981 tccagatgaa atgagaagag acagaaccca ccttcaagaa ttcatagaca acacaaagct
     5041 cttgctaaaa atggagcaga gaattgagca aaatgagaaa gcaaaaggct ccagagacat
     5101 actttttgaa ataaaagaaa tcacaaaatt ttatcaggtc tgttatgaat atattaagtc
     5161 cacagagcat aaagtgaagg tttacattct gccagtgaag tgttacacta caactgactt
     5221 ttgtgcagct atacaggggt cattgataaa agataaacaa tgggctgtta ttcaacacat
     5281 acatccagta tcagcaggtg gccataaagg cattgttcaa aagcacacaa caaatgaaat
     5341 taagcttgca gaagactgta tgaggcttat cgcattcttt attgacactt tcatagatga
     5401 aaaccacaga atctatatgt tcaagaggat ggttgaagaa ttcacatatt ctggtcgaag
     5461 agtttcagac cttctagaga taattgcaac atccaagaat cgagttgatt tccttccgat
     5521 tttgtatcga tcaggattat tagaacagaa agatttagac agttatgatg ctttaaagtc
     5581 aagtggacgg ccaacatgga acaaatggca aaccactagg gctttggaca tgggcaaaat
     5641 agacttgagt atagatacac acagaagttc gataagaatt attggggaag atcggaacct
     5701 acactatgca gaactatatt tgccctcaat caactatgat tccattacaa gaagtggtta
     5761 caagttgttg aatgccaagc atggtttgaa attccaatct atgtctgagg taagtgtaaa
     5821 aaaagatgag tggtacatta catatcagag gaaatccaga gacaactatg tttacaaaat
     5881 attttatggt aaaaagctac taaatccatt accagatcac gatctacgct acaatagaac
     5941 agcaaaccct attgtaccag tctgtcatgt aatacctatg gttagaccag acatcgatcg
     6001 aatcatgttg gaagacatgg atagtctaaa cattgagaat tttaaaattg gagtcttgaa
     6061 cacagggatc ggggaacaag ccagacttag aagatgtatg ctgcataaaa tgaagaactt
     6121 tgaaggccca gacatcaaaa gtaaagttat aaatttgaca aaattgatga aagacaacac
     6181 tttgatgagt ctaaattatg ataatgtttg caatgtccac ctttcacaat tttgtaaact
     6241 cctcgactgt aatggcaatg agggaacatt ggatgatgca atgtacagtt tctcagacga
     6301 gcccatggaa caaacacaag ttgatgaagt agagtgtact cctatcttta aggtacaata
     6361 tagtgttcca ggcagtcgct atctaaatta tagaaatgca ataaaggagt tgttatctag
     6421 agagataaga caatttagag atgcttttac actagtgggt gatgatttcg actcgccgga
     6481 gaacattggc tatctagaaa atatagtctg cataattgat caattacaaa ccaatgaatg
     6541 gtcaacaata atgaagaaat gcatccatat atgttttctc gcttcaaatc aggaccatgt
     6601 tttccacaca tttaatttaa ataaatattt ttttgaagga aacacgccag cttcaggaaa
     6661 attaaattgg agaaacctaa aaagctttat cataagcttg ccagagatta agtctgctcc
     6721 ttggagaaat atattcagtt cattcaagtt gaaatgcatt gcattattag acagagagat
     6781 tgcaaaagta gaagtaaatc aagactttag tagaatatta gcacgtgaag atcttaggca
     6841 gagttttttc aattttttct agggttgttg atagaactgg gaaatctcaa tcatactttt
     6901 aaaacttaaa attaatttaa ttatatgagg agcg
//
LOCUS       C7_13/BR2021           11865 bp    RNA     linear   VRL 18-MAR-2025
DEFINITION  Merida virus isolate C7_13/BR2021 complete genome.
ACCESSION   C7_13/BR2021
VERSION
DBLINK      BioProject: PRJNA1223432
            BioSample: SAMN46822066
KEYWORDS    .
SOURCE      Merida virus
  ORGANISM  Merida virus
            Viruses; Riboviria; Orthornavirae; Negarnaviricota;
            Haploviricotina; Monjiviricetes; Mononegavirales; Rhabdoviridae;
            Alpharhabdovirinae; Merhavirus; Merhavirus merida.
REFERENCE   1  (bases 1 to 11865)
  AUTHORS   Fuques,E., Massey,A.L., Qureshi,F.I., Campos-Silva,J.V., Ferreira
            da Silva,D.J., Peres,C., Levi,T. and Vega Thurber,R.L.
  TITLE     Large-scale metagenomic surveillance study expands the known
            diversity of RNA viruses in mosquito populations from the Amazon
            Basin
  JOURNAL   unpublished
REFERENCE   2  (bases 1 to 11865)
  AUTHORS   Fuques,E.
  TITLE     Direct Submission
  JOURNAL   Submitted (18-MAR-2025) Ecology, Evolution, and Marine Biology,
            University of California, Santa Barbara, UCSB Marine Science
            Institute, Santa Barbara, California 93117, United States
COMMENT     Bankit Comment: ALT EMAIL:eddiefuques-villalba@ucsb.edu
            Bankit Comment: TOTAL # OF SEQS:7
            
            ##Assembly-Data-START##
            Assembly Method       :: rnaSPAdes v. 3.15.3
            Sequencing Technology :: Illumina
            ##Assembly-Data-END##
FEATURES             Location/Qualifiers
     source          1..11865
                     /organism="Merida virus"
                     /mol_type="genomic RNA"
                     /isolate="C7_13/BR2021"
                     /isolation_source="Mosquito pool"
                     /db_xref="taxon:1803034"
                     /country="Brazil"
                     /collection_date="2021"
                     /note="Viruses; Riboviria; Orthornavirae; Negarnaviricota;
                     Haploviricotina; Monjiviricetes; Mononegavirales;
                     Rhabdoviridae; Alpharhabdovirinae; Merhavirus; Merhavirus
                     merida."
     gene            122..1558
                     /gene="N"
     CDS             122..1558
                     /gene="N"
                     /codon_start=1
                     /product="Nucleoprotein"
                     /translation="MTTIATLIPSNPYEGLEGDVDHTGFSDLSVKTGETSTWGVVEST
                     HMGGTEIQYTSSVLSGEEAEKPKLNHCAITGDLYKIAHLVWEKIKARTLTSAEAVAFL
                     WAAGKEFSSVIDKPWTSYDITILGAKEGGLVNVQSLLKSVPSNNRVLEVASTEQELKK
                     SIPFLVGICLAPYRIIQGMKVEYMDSLKQRMWTQIKGLVDPEIKKEEVTNFEFSGWLD
                     DRSDWSQEKDYGVIVAGYDMFWCKCKDEKSASLRVCTIRARYLDCTAFMGWQYLRNIT
                     KLPFLELATWIWDDSMAAEFRQIFKKGEELDKEDSYLPYLSSMRISRKSPYSASVNPY
                     LHMWIHSYGCLKSTTRSYNARMVGEINTDIPLRNAVFMYVAKGQGGDWKRQIVYKGDV
                     GHKQTFVIPDGEVDTKKGKKREKIPPPPKPEARYWHRYIMAHGGDLPPHMWESVVKAL
                     ASIPNPRSQSIGEYLRRWGLNQQMIRTG"
     gene            1650..2852
                     /gene="P"
     CDS             1650..2852
                     /gene="P"
                     /codon_start=1
                     /product="Phosphoprotein"
                     /translation="MSSSGGESDHTTRSQEDSRIKGFYSEGVNLPQESVSCLGALLEY
                     DQEGLEKTFSQMDLEDPLTGEREGGSVQVSVPWGTVSEEQQAEYLRLLRLYEIPHPET
                     PEEDTGVDEDELSCGTPSLPPTSPSLSSEGGDRPLSPFLFSDEEYIEYVDITVPEELQ
                     DVTLRTPLISLLRDVVRVMVNSKNEPFYSLQKYDLRQGTVRLARVGNLYTYCPEGTPI
                     PVLEQRVSPKTRKKISLSAPQTNPTESSAQGPTSLGSMADPTPSCSSTKTDIALGQTN
                     KMSQTTEESWPSPDHSGSPPNLERSVTIKRAVSPSSSSHYSQTSSVGSPSEDEEEIEV
                     AQESYSFMCPIYGSSEMSVKVFPGYEVEPLMKLGMVPPEIFRAILRDRGLLRALEAVL
                     DIGQTHMT"
     gene            2922..3467
                     /gene="M"
     CDS             2922..3467
                     /gene="M"
                     /codon_start=1
                     /product="Matrix Protein"
                     /translation="MLKGKPGPSKRSPSTGHVPFQGRLDMSLTIFTDKPYSSMEEAFL
                     HLIEIQDYISETRDLKGLYLGLIAISILFSKCDARGNGVMYTMYLKDLVSLISTDSAL
                     ASGPLRTFSYERAHDLRGKTALVRFQLNFEQSGLECESLLSVLLKRDKNKEVMSSSTS
                     YLKLWRLKMIDYKRGTLFSLS"
     gene            3574..5100
                     /gene="G"
     CDS             3574..5100
                     /gene="G"
                     /codon_start=1
                     /product="Glycoprotein"
                     /translation="MLRMMLTILGICSFVEGLPVTHHGRLYIGPTGVVTPWKSISPES
                     VDCKASVPRLGLELTPEHKFVETKRWSPHVTAPTSGYTCSLIQKRTTCSRSFFGYDGI
                     KKETKISLPSAQACREAFQRFRENHLEEIEHPYPTCHWLGDDTAEAKGLKISLVPVEY
                     NPFSGKYTDHILAGGVCDSVPCMVADRSGYWFNSSEPVGECFPDPAIKIFFVDRNDTL
                     TPKTEFVSLSLQARSFKGACKAKYCGLDGFLLNTNEWIENSRSFSNRYSSASAIRDCY
                     NMSKSYAYLTTQAIIGQVLGSSQSDALLAECRKVKDKLMLGEPISRTDLQLFSPESEG
                     RGPVYRFFNGSLQVATAKYESLVFPDDTAASLHGYSLGATVNTSTPVLWPHAIRINRD
                     IVDGPNGMFWFRGRLIHPRTWEGRIQEVSQHLVQLYSLKFKTPGVPDIDQGNIVEPLS
                     NWEWTSPAVIRPVAHLTLLESLALLAGGVLILILCVKITVWKRTKRPRLSAGVQPSWR
                     "
     gene            5254..11664
                     /gene="RdRp"
     CDS             5254..11664
                     /gene="RdRp"
                     /codon_start=1
                     /product="RNA-dependent RNA polymerase"
                     /translation="MEDFDFCDLLDCQDEAAYAEGEDELRGEFDEDGDKMYSDPGSVP
                     GHLVDHDYTLDRPLIGEELDAFVSHMKGHLYNRHFSNGSWKFRESWLRDQGAKIEDLT
                     GSATFHRWLVRLIRSPRPTDDIDKVLSEVDEGAKESFPIVSGFLKKWCDRKTSFKKRS
                     DMKASTKQMGSIYLTFHQIVLMMNSSTESEGEGLGKTFGLKFDWRDGNPAFVGELSDL
                     GKVFICNGVLIFDRSGQSLDRDMTLMVKDLAGGRFQTLIHSEFKEAPAYPASHYKNIL
                     SLFEAGDELLKDLGSSAYSIIKLLEPVALEKMHVLASAARPLIPDFTQFGDHLKKEKL
                     SAIQKSPKASNFFRLIEQSVDINFLLTAFGSFRLWGHPFIDYLEGLKKLHENTTMGKQ
                     IDKAYAEALASDLAYKVLHDEFLKSRRWHVDGRLLPKDHPLKAYVDKNQWPSSGLIQS
                     LGDIWHLLPLTPCFTVPDMFDPSIIYADKFHSPTRSEIIRHLTKGVGNIKSKSVLESF
                     IQKPATNWKEFLERINREGLDLEHLAIALSAKEREIKDIGRFFALMTWELREYFVVTE
                     YLIKLFYVPLFKGLTMADDLNTVTMKMLKASDGQSARDYKTITIANHIDYSKWNNHQR
                     PEANNPVFKVMGQFLGLPNLFTRTHEFFSKAFIYYKNRSDLIGTDGTNLFNKPGPLVC
                     WEGQPGGLEGLRQKGWSITNYLCIERQAKIRSTSLRALAQGDNQVLATRYTIRPHRSE
                     QELVEHIQSAVYNNKAILDSVRAGTAKLGLIINENETLQSASLMVYGKVIMYRGLFTC
                     LSEKRYSRVLCTTNDQLPNLSSVIGTIGTNCLTVCHYSDTPFDAILQYNWLGNFGRVM
                     IEMHNPAIKRPMGDLIKSWTEEERRSYRLYFILLDPALGGVGGMSLTRFLIRQFPDPI
                     TESLSFWSLVRELEISGEITTLAVKAGNPRMGKYRSSHFKKLIENPTGLNLPRGVSSL
                     TVLRTKIRHGLLANVEKIGNEVVKNSLRRVKADNGRFLSFLESIKPCFPRFVSEFYSS
                     TFMGIVEGTISLFENSKSIRKNLKSRLGSEFDEIVVRSEFSSISGLKQGGNDRRSRLE
                     WKCSSTKADDLRRMSWGGRVIGATVPHPLELLSCGKLQNLNCAECSAPGYQADYVAAV
                     CPQEPFWRGPERGPYDPYLGSKTAETTSLIQPWEKETNVPLIRRAVALRKVISWFVER
                     DSNLARILCNNVKALTGEDLGGLARGYKRTGSYNHRFYCARQSNGGFSGISPNWAGWF
                     IITTNTLSHIGRDNFDFMFQSLIIFSQVTAVARQSHIKSGGTHHFHIKCLDCLRPVEE
                     PTLDTVVEYTFPDMSVELAKWKPAEVPWFTIKPVIELQEGDWSALDFRVQSFHLGRIL
                     GFYYTDTRGQRGREVDDLFPIVLGKYVDPDGFIDGIVDGIFRASSLSLSHRKTATMGQ
                     NHAEALTSNFFSNASSLSRDGGFITLMTEPDMYQPIRRAPQRISPAYPSSRMDLSESI
                     SAILFQRYRSNIQACRKYCPMSADLWIFADFISVSVAGTFILADRACTVFFKSKLVKA
                     DKDQLAVISGIDSIVRSADTSQEYLDILMQSVKVYCTPNEGREAARQIRRMRAMSERD
                     VEEEPGEFNLRIPMWTRSTPVAYSVTPTVFSNVGVPDIRSPVISGLRLAQLATGSFYK
                     IEAILDNAGLVYQDFISGGDGSGGCTATLLRRSISSRAIFNSLMAGENLSFRGSSPAP
                     PSALVQMPAWIKSRCVNLENCWQKASDLRRPETWKQFQRTVSEHMMKVGLIFLDMELI
                     GQTDEDEILDCLLKYGLSILRPHGKILYKTYAGQLLGSANNVLTKIGSCFHRVSMYQT
                     SMTGSHSSEVYVLMEGQVVNRSSIQYPDLSSCKDWLLDSFCFRTVDEERERALRLFNW
                     ESVEGIPRRFFPDLELEFHNLLRTSGIDPATVPIIAQNIYYSSPHQLPSILIGAILGG
                     TESVFPTARFRRVSGLIPSDQKILKWSAMVFGVAYWLSLAMDEPGLYRKTHIVNQQGI
                     SFSYLVEYSDDQHTHGALKWSLSRNLGRTKTVRLDSQQAQQSRWIRALTRLCVSRNLD
                     SDIDLIKSVARSIAPNVKVSTILARSGTLDVFTDEILLPPGKWGTGYEDEVDSMREPD
                     EDSL"
BASE COUNT     3106 a   2845 c   3014 g   2900 t
ORIGIN      
        1 taaaatcccc actcaacagt cataatccct gttgtcatcg gaggtctatg gaaatcctta
       61 acataactag tattaattaa ctctgatatt tgacactttt ggatcttctg gagcgcccga
      121 catgactact atcgccactt tgattccttc taacccttac gagggacttg aaggagatgt
      181 ggatcatacc ggcttcagcg atctgtcggt caaaaccggg gaaacgtcga catggggtgt
      241 cgtagagtcc actcatatgg gaggaacgga gattcagtat acctcttccg ttttgagcgg
      301 agaagaagcg gagaagccta agctcaacca ctgtgccata acaggggacc tctataagat
      361 cgcgcacttg gtatgggaga aaatcaaggc cagaactttg acttccgccg aggccgtggc
      421 gttcctttgg gcagctggaa aggaattttc cagtgtcatc gacaagcctt ggacgtcata
      481 cgacataacc atcctgggtg ctaaggaggg aggattggtc aatgtccaat ctctcctcaa
      541 aagtgttccg tccaacaaca gggttctgga ggtagcgtca acggagcaag agctgaaaaa
      601 gtcgatcccc ttcttggttg ggatctgtct cgccccttac cgcattatcc agggaatgaa
      661 ggttgagtac atggactccc tcaagcagag aatgtggact cagatcaaag ggctagtgga
      721 tcctgaaatc aaaaaggagg aggtcaccaa ctttgaattc tcaggatggt tagacgatag
      781 atctgactgg tcccaagaga aggactacgg agttattgtc gctggatacg acatgttctg
      841 gtgcaagtgc aaggacgaaa aatctgcttc cttgagggta tgcaccatta gggctaggta
      901 cctggattgt accgccttca tgggttggca ataccttcgg aacattacca agttgccatt
      961 tcttgagttg gctacctgga tctgggacga ttccatggca gctgagtttc gacagatctt
     1021 caagaaagga gaggagctgg acaaggagga ctcttacctc ccttatctct cgagcatgag
     1081 gatatccaga aagagtccct actctgccag tgtgaacccc tacctgcata tgtggatcca
     1141 ctcatacggg tgcctcaaga gcaccacccg gtcatacaac gctaggatgg tgggcgaaat
     1201 caatactgac attcctctaa ggaatgcggt ctttatgtat gtcgcaaagg gtcaaggagg
     1261 ggattggaaa aggcaaattg tctacaaagg agacgtggga cataagcaga cattcgttat
     1321 cccggacggt gaagtggata ccaagaaagg gaaaaaacga gagaaaatcc ctccgcctcc
     1381 gaagccagag gctcgttatt ggcacaggta tatcatggcg cacgggggag atctgcctcc
     1441 tcatatgtgg gagtccgtgg tcaaggctct ggccagcatc ccgaatccgc gtagtcagtc
     1501 gatcggagaa tacttgcggc gctgggggct gaatcagcag atgatccgca cgggttgagc
     1561 actcacctca cggaccctcg gatgcccagc tggttacatg aaaaaaactc caacataact
     1621 aactcgacct tgggatccga tcagtcacaa tgtctagctc cggtggagaa tcggaccata
     1681 ctacaagatc ccaggaggat tcccgaatta agggctttta ctccgagggg gtcaatctcc
     1741 cccaggagag tgtctcatgc ttgggtgcac tcctggagta cgaccaagaa ggtctcgaaa
     1801 agactttttc tcagatggac ctggaggacc ccttgactgg ggagagagaa gggggctccg
     1861 tccaggtttc tgtaccctgg gggacagtct cggaagagca gcaggctgag tacctcagac
     1921 tcctccgctt gtacgaaatc ccgcatccag agactccgga agaggacaca ggggtcgatg
     1981 aagatgagct gtcgtgtgga accccttctt taccccctac ctctccgtca ttatcctcgg
     2041 aaggaggtga tcgaccattg tctccgtttt tgttctcaga cgaagaatat atagaatatg
     2101 tcgacattac tgttccagaa gaattgcaag atgttaccct ccggactccc ctcatatccc
     2161 ttttaagaga cgtagttagg gtcatggtca actcaaagaa tgagcctttc tattctctgc
     2221 agaaatacga tctaaggcag gggacagtaa ggcttgccag agtgggtaat ctgtacacat
     2281 actgtcctga aggtaccccc attcccgtgt tagagcagag ggtgtccccg aaaactcgaa
     2341 agaagatatc cctttcggcc ccgcagacca acccaacgga atcctctgct cagggtccca
     2401 catccctcgg ctcgatggcc gatcccactc catcctgctc ctcgaccaag accgacattg
     2461 ccttaggcca gaccaacaaa atgtcgcaga ccaccgaaga atcatggccc tctcctgatc
     2521 attctggttc tccaccgaac ctagagagaa gtgtcactat caagagagca gtaagcccat
     2581 cgtcttccag ccattattct caaacctcct ctgtaggatc cccctcagag gacgaagagg
     2641 aaatagaggt cgcgcaggag tcttactcct tcatgtgtcc gatttacgga tcctccgaga
     2701 tgagcgtgaa ggttttcccc ggatacgaag ttgagccttt gatgaaattg gggatggtcc
     2761 cgccagaaat cttccgagca atcctccggg atcgtgggct tctgagggcc ttggaggctg
     2821 ttttagatat aggtcagaca cacatgacat gaaaaaaact ccaacatcac tcacctgaga
     2881 ctcattccca ggttattctt gccaacatga gttttgtgtc aatgcttaag gggaagccgg
     2941 gtccctctaa gaggtcccct tctaccggac acgtcccgtt ccagggtagg cttgacatgt
     3001 cactgactat attcactgat aaaccgtact cctctatgga agaggctttc ttacatctaa
     3061 tagagattca agactatata tccgagaccc gggacttgaa gggcctgtac ctcggattga
     3121 tcgctatttc catactgttt tcgaaatgtg atgctagagg gaatggagtg atgtacacca
     3181 tgtatcttaa agatctagta tctctaatat ccacggactc cgctctcgcc agtggacctc
     3241 ttagaacgtt ctcatacgag agagcccatg acctaagggg taagactgct ttggtccgat
     3301 tccagctaaa ctttgagcag tcgggactgg agtgtgagtc tctgctatct gtattgctca
     3361 aaagagataa gaataaggag gtaatgtcta gctcgaccag ttacctcaag ttatggagac
     3421 tcaagatgat cgattataag agagggacct tgttttcact ctcttaggcc cctttgtaga
     3481 cttggacctt gttattccac aataaagaca taacataact agaaacttga aaaaaagttc
     3541 ctctgtgaat tccaggtaga cgagccgcaa aagatgttga ggatgatgct tactattctc
     3601 ggtatttgct cctttgtgga gggactgcca gtgacacacc acggccgact ctacatcgga
     3661 ccaacggggg ttgtcactcc ctggaagagt atctcgccag aatcggtgga ctgcaaggca
     3721 tctgtccctc ggcttggact agagctaact ccagaacaca aatttgtaga gaccaaaaga
     3781 tggtcccccc atgtgacggc ccccacttca ggatacacat gctccctgat ccaaaaaagg
     3841 acgacttgct cccggagttt ctttggatat gacggaataa aaaaggaaac aaagattagc
     3901 cttccatctg ctcaagcttg tagagaggcc tttcagagat tcagagagaa ccatcttgag
     3961 gaaatcgaac atccctaccc aacttgtcat tggctaggtg acgacactgc tgaggcaaaa
     4021 ggactcaaga tctccctcgt tcccgtggag tacaacccct tctcaggcaa atatacagat
     4081 catatcctag caggaggtgt ctgcgactct gtaccatgca tggttgccga caggtctggt
     4141 tactggttca attcgtcgga gccagtcgga gaatgcttcc ctgatccggc cattaagatc
     4201 ttctttgtgg accgaaatga cactctcact cccaagacag agtttgtgtc tctgagtctt
     4261 caagccagaa gcttcaaagg ggcatgcaag gccaagtatt gcggattaga tgggtttctc
     4321 ctaaacacca atgagtggat agaaaatagt cgatcctttt cgaacagata ctcctctgcc
     4381 agtgccattc gagactgtta taacatgtca aagtcctatg cctatctgac gactcaagcc
     4441 attattggtc aggtattggg atcctctcag tctgacgctc tgctggcgga gtgccggaaa
     4501 gtgaaggaca agttgatgct gggggagcct atatcccgga cagatctcca gctattctct
     4561 ccggagtccg aaggaagagg ccccgtgtat agattcttca acggatctct ccaggttgct
     4621 actgcgaagt acgagtccct ggtcttcccg gatgacacgg ctgcatctct tcacggatac
     4681 tccttggggg caacagtaaa cacaagtact cccgtcctat ggcctcatgc tattcgcatc
     4741 aaccgggaca tagttgatgg accaaacgga atgttttggt ttagagggag attgattcat
     4801 ccccgcacct gggaggggag aatccaagag gtatcccaac acctcgttca actgtactct
     4861 cttaagttca agaccccagg agtacctgac atcgaccaag gaaacattgt cgagcctctc
     4921 agcaactggg agtggacaag tcctgctgta attcgacctg tcgcccattt gacacttttg
     4981 gaatctctgg ctctgctggc agggggagtg ttgatcttga tcctatgtgt taagatcact
     5041 gtctggaaac ggactaagag gcctcgtttg tccgccggag tgcaaccctc atggagatga
     5101 agaccgttat gtatcccgcc tgttcttggt ttatctgtag cctgaattca attttgccgt
     5161 actattgggt gattcttttc ctcttctgat tatatgtctg tgaactttta acatgaaaaa
     5221 aaccaacaaa actcaacggg tatcgtataa aaaatggaag actttgattt ttgtgatctg
     5281 ctggattgcc aagacgaggc ggcttatgca gagggagaag atgagttaag aggcgaattt
     5341 gacgaggatg gagataaaat gtactcggac ccgggctcag tgccgggaca cctcgtggac
     5401 cacgactaca cattggaccg ccctctcata ggagaggagc tggacgcatt tgtctcccac
     5461 atgaagggac atctgtacaa tcgacacttt tctaacggat catggaagtt tcgggagtca
     5521 tggctgcgag accagggggc taagatcgaa gacttgacag ggtcggcaac atttcaccgg
     5581 tggttggtca ggcttatcag atcccctcgg cctacagatg atatagacaa ggttctttct
     5641 gaggtggatg aaggagcaaa agagtcgttt ccgattgtgt cagggtttct gaagaagtgg
     5701 tgtgatcgaa agacctcatt taagaagaga tcagatatga aggcgtcgac caagcagatg
     5761 ggatcaatct atctgacctt ccaccagatt gtgctgatga tgaacagctc aactgaatcg
     5821 gaaggagaag gattggggaa aacgtttgga ctgaagttcg actggagaga tgggaacccc
     5881 gcgttcgtgg gtgagctttc cgacttagga aaggtgttca tctgcaacgg ggttctgatc
     5941 tttgaccggt ctggtcaatc tctggataga gacatgactt tgatggtcaa agatctagcg
     6001 ggcggccgat tccagactct gattcactca gagttcaagg aagccccggc gtaccccgcc
     6061 tcccattaca agaacatcct gtctttgttc gaggccggag atgaattgtt gaaagatttg
     6121 gggagctccg cctattccat tatcaagctc ctggagccgg ttgctctgga gaagatgcat
     6181 gttttagcca gtgcagcccg acctcttatt ccagacttta ctcagtttgg agatcatttg
     6241 aagaaagaga aattgtcggc gattcagaaa agcccgaagg cttcgaactt cttccggttg
     6301 atagaacaga gcgtcgatat caacttcttg ctgaccgcat tcggcagctt tagattgtgg
     6361 ggacacccat ttatagatta tttggagggc ctaaagaagc tccatgagaa tacgacaatg
     6421 gggaaacaaa ttgataaagc ttatgctgag gccctggcat cagacctagc gtacaaggtc
     6481 cttcatgatg agttcttgaa gagtaggaga tggcatgtag atggacgcct gctgccgaaa
     6541 gatcaccctc tcaaagccta tgtggacaag aaccagtggc catcttcggg attgattcaa
     6601 tctttgggcg atatctggca ccttctacct ttgactcctt gtttcacagt tcccgatatg
     6661 ttcgacccgt cgataatcta tgcagacaag ttccattctc ctactcggtc cgagatcatc
     6721 cgccacttaa ccaagggagt tggcaacata aagtctaagt cggtcctcga aagcttcatc
     6781 cagaagcccg ctacaaattg gaaggagttc ctcgagcgaa tcaatagaga aggacttgac
     6841 ctagaacacc tagccattgc cctcagtgca aaagagagag aaatcaagga catagggaga
     6901 ttcttcgcgc tcatgacctg ggagttgaga gagtattttg tggttactga atatctcatc
     6961 aagctgttct atgttcctct tttcaaaggg ctgactatgg ctgatgatct aaatacggtg
     7021 actatgaaaa tgttgaaggc ttccgacggc cagagcgccc gagattacaa gaccatcact
     7081 atcgccaatc acattgacta ctctaaatgg aacaatcatc agagacctga ggcgaacaac
     7141 cccgtgttca aagtaatggg acagttcctg gggttgccga acctatttac taggacccac
     7201 gaattcttct ccaaggcctt catttactac aagaaccgaa gtgatttgat cggcacggat
     7261 ggaactaatc tctttaacaa acctggcccc ttagtgtgtt gggaaggtca gccgggagga
     7321 ttggaagggt tgagacagaa gggctggagc ataaccaact acctctgcat agagaggcaa
     7381 gccaagatta ggtctacaag ccttagggcc ctcgctcaag gggacaatca ggttcttgcc
     7441 acaagataca caatccgacc tcatcggtcg gagcaggaac ttgttgagca tatccagagt
     7501 gctgtatata acaacaaggc aatcttggac tccgtcaggg cagggacagc caagctaggt
     7561 ctgatcatca acgagaacga aacacttcaa tccgcatcct tgatggtcta cggaaaggtg
     7621 attatgtaca gagggctgtt cacctgcctg tcagagaaga gatactctcg tgttctttgc
     7681 acgaccaacg accagcttcc caatctatct tctgttatcg ggacgatcgg aacaaattgt
     7741 ctgaccgtgt gtcattactc cgataccccg tttgatgcga tccttcagta caattggcta
     7801 ggaaattttg ggagagttat gattgagatg cacaaccccg ctattaagag gccgatgggt
     7861 gatctcatca aatcttggac cgaagaagaa aggaggtctt accgattgta ttttatcctc
     7921 cttgatccgg ccctgggggg ggtagggggg atgtcactga ctcgcttcct cattcgacag
     7981 ttcccagacc ctattacaga aagtctctcg ttttggagcc ttgtcagaga gttggagatc
     8041 tcaggagaaa taacgaccct ggcagtcaag gccggaaacc ctcggatggg aaaataccgg
     8101 tcctctcatt tcaagaagct gatagaaaac ccgaccggcc taaaccttcc tcgaggtgtc
     8161 tcgtctctca cagtcctcag gacgaagatc aggcacggac ttttggccaa cgtcgagaaa
     8221 ataggcaacg aagtagtcaa gaactctctt aggcgagtca aggctgacaa cgggagattc
     8281 ttatccttcc tcgagtctat caagccctgt tttcctcgct tcgttagtga gttttactca
     8341 tcgacattca tgggaattgt cgaaggaacg atcagcttgt ttgaaaactc gaaatctatt
     8401 cggaaaaatc tgaaatctag gttagggtcg gagttcgacg aaattgtggt aaggtccgag
     8461 ttctccagta tatctggact caaacaagga ggaaatgatc gtcggagtag gctagagtgg
     8521 aaatgttcct ccacaaaagc tgacgatctt cgacggatgt catggggagg ccgagtaata
     8581 ggagcaacgg tgccccaccc gcttgagctt ctgtcctgcg gaaaattaca aaacctgaat
     8641 tgtgccgagt gctctgcccc aggatatcag gccgattacg tggctgcggt ctgcccccag
     8701 gagccgtttt ggagaggacc tgagagagga ccctatgatc cttaccttgg gtccaagact
     8761 gctgagacaa ctagtttgat tcaaccatgg gagaaagaga ctaacgtccc tctgatcaga
     8821 cgggccgttg ccctccggaa agtcatctca tggtttgtcg agagagactc caacctggct
     8881 cggatcttat gtaacaatgt gaaggcctta acaggtgagg acctgggagg actagccagg
     8941 ggatacaaac gtacagggtc atataatcac agattctact gcgcccgtca atccaacggg
     9001 ggttttagcg gcatttctcc taactgggcc ggatggttta tcatcacaac taacacgctg
     9061 tctcatatcg gacgagacaa ttttgacttt atgttccagt ccttgattat cttctctcaa
     9121 gtgactgcag ttgccagaca gagccacatc aagtccgggg ggacacatca ctttcacatc
     9181 aaatgtttgg actgcttacg cccggtggaa gagccgaccc ttgacacggt agtcgaatac
     9241 acttttccag acatgagtgt cgagctcgcc aaatggaagc ccgctgaagt accctggttc
     9301 actatcaaac ctgtcatcga gctgcaagaa ggagactggt ctgccctaga ctttcgagtt
     9361 caatccttcc acttggggag gatattaggg ttctactaca cggatactcg aggacagcgg
     9421 gggagagagg tagacgatct cttccctatc gtcttgggaa aatacgtgga cccagacggg
     9481 ttcatcgacg ggatcgtcga cgggattttc cgagcgagca gtctgtctct ctctcatagg
     9541 aaaacagcca caatgggaca gaaccatgca gaagctctaa cgagtaattt cttctccaat
     9601 gcctcttcat tgtctcgaga tgggggattt attaccctca tgacagagcc ggatatgtat
     9661 cagccgatcc ggagggcacc tcaacggata tccccagcat atccaagctc gagaatggat
     9721 ctgtcggaat ctatatcggc catcttattc cagaggtacc ggtccaacat tcaagcttgt
     9781 cggaaatact gccctatgtc ggccgatctc tggatcttcg cagacttcat ctccgtatct
     9841 gtcgcaggca catttatatt ggcggaccga gcctgtacgg tgtttttcaa aagtaaactg
     9901 gtgaaagcag ataaagacca gctagcagtt atatccggta tagatagcat cgtgaggtct
     9961 gcggatacca gtcaagagta tctggacata ttaatgcagt ctgtcaaggt ctactgtact
    10021 ccgaatgaag gaagagaggc cgccaggcag attaggagaa tgagggctat gtccgagagg
    10081 gacgttgagg aagagccggg agagttcaac ctgcggatcc ccatgtggac tagatctacc
    10141 ccggtagcat acagtgtaac tcctactgtc ttttccaatg taggggtccc ggacatccgg
    10201 agtccagtga tatctggtct gagactggcc cagcttgcca cggggtcatt ttacaagata
    10261 gaagccatct tagataatgc aggactggtt taccaagact ttatcagtgg gggggacgga
    10321 tcagggggat gcacagcgac tctccttcgg aggagcatct ctagtagagc gattttcaat
    10381 agcctaatgg cgggggaaaa tctatccttc cgaggctcgt cgccggctcc tccttctgct
    10441 ctggttcaaa tgcccgcttg gatcaagtcc agatgtgtca acctcgaaaa ctgctggcag
    10501 aaagcctcag acctgaggag gcccgaaaca tggaaacaat ttcaaaggac cgtctcagag
    10561 catatgatga aggtggggtt gatcttctta gatatggagt tgataggaca aacagacgag
    10621 gacgaaatat tagactgtct gctgaaatac ggtctatcaa tcctccgacc tcacgggaag
    10681 atcctgtaca agacgtatgc tggtcagttg ttaggatctg ctaacaatgt cttaaccaag
    10741 atcggttcat gctttcaccg cgtctccatg taccagacct ctatgaccgg atctcactct
    10801 tcggaagttt atgtcctcat ggagggccaa gttgtaaacc gctcatccat ccagtatccg
    10861 gacctgtcct cctgcaagga ctggttgctg gacagtttct gctttcgtac tgtagacgag
    10921 gagagagaaa gagccttgag gcttttcaat tgggagtctg tagaaggaat ccctcggcgg
    10981 ttcttccctg atctggagtt ggagtttcac aatttgctaa gaacatcggg tattgatcct
    11041 gctaccgttc ctattattgc ccagaacatt tactactcat ccccccatca actcccctct
    11101 atcttgattg gagcgattct gggagggacg gagagtgtgt ttcccacagc tcgatttagg
    11161 agagtatctg gactgatccc ttcagatcag aaaatactaa agtggtctgc catggtgttc
    11221 ggagtggcat attggctctc tctggcgatg gatgagcctg gcctttacag aaagacacat
    11281 atcgtcaacc aacaggggat ctctttctct tatttggtag aatacagcga tgatcaacac
    11341 actcacgggg cgctgaagtg gtccttgtcc cgcaatctgg ggcgcactaa gactgtcagg
    11401 ctggacagtc aacaggctca gcagtcgaga tggattagag ctctaacgcg gctgtgtgta
    11461 tctagaaatt tggattcaga tatcgacctc atcaagtctg tagccaggtc aattgccccg
    11521 aatgtaaagg tgtctaccat tctagccaga tcaggaacac tagacgtgtt tacggacgag
    11581 attttacttc ctcccggcaa gtggggaaca ggatatgagg acgaggtcga ttcgatgaga
    11641 gagccggatg aggattccct ataagaccag atcaaagagg gaaaagggac agaagaaaga
    11701 acatgaaaaa aacatgatcc cgattcctat agtctgataa tgacctctag gagtatgctt
    11761 gttgtgtggt actgtgtgaa agttgagcaa gctgaggccg tgccgcacgc gggcgggacc
    11821 ctacttcagg gccgcacggc acgccgcgca caggttgccc cgtgc
//
LOCUS       C8_31/BR2021           12006 bp    cRNA    linear   VRL 17-MAR-2025
DEFINITION  Merida virus isolate C8_31/BR2021 complete genome.
ACCESSION   C8_31/BR2021
VERSION
DBLINK      BioProject: PRJNA1223432
            BioSample: SAMN46822072
KEYWORDS    .
SOURCE      Merida virus
  ORGANISM  Merida virus
            Viruses; Riboviria; Orthornavirae; Negarnaviricota;
            Haploviricotina; Monjiviricetes; Mononegavirales; Rhabdoviridae;
            Alpharhabdovirinae; Merhavirus; Merhavirus merida.
REFERENCE   1  (bases 1 to 12006)
  AUTHORS   Fuques,E., Massey,A.L., Qureshi,F.I., Campos-Silva,J.V., Ferreira
            da Silva,D.J., Peres,C., Levi,T. and Vega Thurber,R.L.
  TITLE     Large-scale metagenomic surveillance study expands the known
            diversity of RNA viruses in mosquito populations from the Amazon
            Basin
  JOURNAL   unpublished
REFERENCE   2  (bases 1 to 12006)
  AUTHORS   Fuques,E.
  TITLE     Direct Submission
  JOURNAL   Submitted (17-MAR-2025) Ecology, Evolution, and Marine Biology,
            University of California, Santa Barbara, UCSB Marine Science
            Institute, Santa Barbara, California 93117, United States
COMMENT     Bankit Comment: ALT EMAIL:eddiefuques-villalba@ucsb.edu
            Bankit Comment: TOTAL # OF SEQS:9
            
            ##Assembly-Data-START##
            Assembly Method       :: rnaSPAdes v. 3.15.3
            Sequencing Technology :: Illumina
            ##Assembly-Data-END##
FEATURES             Location/Qualifiers
     source          1..12006
                     /organism="Merida virus"
                     /mol_type="viral cRNA"
                     /isolate="C8_31/BR2021"
                     /isolation_source="Mosquito pool"
                     /db_xref="taxon:1803034"
                     /country="Brazil"
                     /collection_date="2021"
                     /note="Viruses; Riboviria; Orthornavirae; Negarnaviricota;
                     Haploviricotina; Monjiviricetes; Mononegavirales;
                     Rhabdoviridae; Alpharhabdovirinae; Merhavirus; Merhavirus
                     merida."
     gene            124..1560
                     /gene="N"
     CDS             124..1560
                     /gene="N"
                     /codon_start=1
                     /product="Nucleoprotein"
                     /translation="MTTIATLIPSNPYEGLEGDVDHTGFSDLSVKTGETSTWGVVEST
                     HMGGTEIQYTSSVLSGEEAEKPKLNHCAITGDLYKIAHLVWEKIKARTLTSAEAVAFL
                     WAAGKEFSSVIDKPWTSYDITILGAKEGGLVNVQSLLKSVPSNNRVLEVASTEQELKK
                     SIPFLVGICLAPYRIIQGMKVEYMDSLKQRMWTQIKGLVDPEIKKEEVTNFEFSGWLD
                     DRSDWSQEKDYGVIVAGYDMFWCKCKEEKSASLRVCTIRARYLDCTAFMGWQYLRNIT
                     KLPFLELATWIWDDSMAAEFRQIFKKGEELDKEDSYLPYLSSMRISRKSPYSASVNPY
                     LHMWIHSYGCLKSTTRSYNARMVGEINTDIPLRNAVFMYVAKGQGGDWKRQIVYKGDV
                     GHKQTFVIPDGEVDTKKGKKREKIPPPPKPEARYWHRYIMAHGGDLPPHMWESVVKAL
                     ASIPNPRSQSIGEYLRRWGLNQQMIRTG"
     gene            1652..2854
                     /gene="P"
     CDS             1652..2854
                     /gene="P"
                     /codon_start=1
                     /product="Phosphoprotein"
                     /translation="MSSSGGESDHTTRSQEDSRIKGFYSEGVNLPQESVSCLGALLEY
                     DQEGLEKTFSQMDLEDPLTGEREGGSVQVSVPWGTVSEEQQAEYLRLLRLYDIPHPET
                     PEEDTGVDEDELSCGTPSLPPTSPSLSSEGGDRPLSPFLFSDEEYIEYVDITVPEELQ
                     DVALRTPLISLLRDVVRVMVNSKNEPFYSLQKYDLRQGTVRLARVGNLYTYCPEGTPI
                     PVLEQRVSPKTRKKISLSAPQTNPTESSAQGPTSLGSMADPTPSCSSTKTDIALGQAN
                     QMSQTTEESWPSPDHSGSPPNLERSVTIKRAVSPSSSSHYSQTSSVGSPSEDEEEIEV
                     AQESYSFMCPVYGSSEMSVKVFPGYEVEPLMKLGMVPPEIFRAILRDRGLLRALEAVL
                     DIGQTHMT"
     gene            2924..3469
                     /gene="M"
     CDS             2924..3469
                     /gene="M"
                     /codon_start=1
                     /product="Matrix Protein"
                     /translation="MLKGKPGPSKRSPSTGHVPFQGRLDMSLTIFTDKPYSSMEEAFL
                     HLIEIQDYISETRDLKGLYLGLIAISILFSKCDARGNGVMYTMYLKDLVSLISTDSAL
                     ASGPLRTFSYERAHDLRGKTALVRFQLNFEQSGLECESLLSVLLKRDKNKEVMSSSTS
                     YLKLWRLKMIDYKRGTLFSLS"
     gene            3576..5102
                     /gene="G"
     CDS             3576..5102
                     /gene="G"
                     /codon_start=1
                     /product="Glycoprotein"
                     /translation="MLRMMLTILGICSFVEGLPVTHHGRLYIGPTGVVTPWKSISPES
                     VDCKASVPRLGLELTPEHKFVETKRWSPHVTAPTSGYTCSLIQKRTTCSRSFFGYDGI
                     KKETKISLPSAQACREAFQRFRENHLEEIEHPYPTCHWLGDDTAEAKGLKISLVPVEY
                     NPFSGKYTDHILAGGVCDSVPCMVADRSGYWFNSSEPVGECFPDPAIKIFFVDRNDTL
                     TPKTEFVSLSLQARSFKGACKAKYCGLDGFLLNTNEWIENSRSFSNRYSSASAIRDCY
                     NMSKSYAYLTTQAIIGQVLGSSQSDALLAECRKVKDKLMLGEPISRTDLQLFSPESEG
                     RGPVYRFFNGSLQVATAKYESLVFPDDTAASLHGYSLGATVNTSTPVLWPHAIRINRD
                     IVDGPNGMFWFRGRLIHPRTWEGRIQEVSQHLVQLYSLKFKTPGVPDIDQGDIIEPLS
                     NWEWTSPAVIRPVAHLTLLESLALLAGGVLILILCVKITVWKRTKRPRLSAGVQPSWR
                     "
     gene            5256..11666
                     /gene="RdRp"
     CDS             5256..11666
                     /gene="RdRp"
                     /codon_start=1
                     /product="RNA-dependent RNA polymerase"
                     /translation="MEDFDFCDLLDCQDEAAYAEGEDELRGEFDEDGDKMYSDPGSVP
                     GHLVDHDYTLDRPLIGEELDAFVSHMKGHLYNRHFSNGSWKFRESWLRDQGAKIEDLT
                     GSATFHRWLVRLIRSPRPTDDIDKVLSEVDEGAKESFPIVSGFLKKWCDRKTSFKKRS
                     DMKASTKQMGSIYLTFHQIVLMMNSSTESEGEGLGKTFGLKFDWRDGNPAFVGELSDL
                     GKVFICNGVLIFDRSGQSLDRDMTLMVKDLAGGRFQTLIHSEFKEAPAYPASHYRNIL
                     SLFEAGDELLKDLGSSAYSIIKLLEPVALEKMHVLASAARPLIPDFTQFGDHLKKEKL
                     SAIQKSPKASNFFRLIEQSVDINFLLTAFGSFRLWGHPFIDYLEGLKKLHENTTIGKQ
                     IDKAYAEALASDLAYKVLHDEFLKSRRWHVDGRLLPKDHPLKAYVDKNQWPSSGLIQS
                     LGDIWHLLPLTPCFTVPDMFDPSIIYADKFHSPTRSEIIRHLTKGVGNIKSKSVLESF
                     IQKPATNWKEFLERINREGLDLEHLAIALSAKEREIKDIGRFFALMTWELREYFVVTE
                     YLIKLFYVPLFKGLTMADDLNTVTMKMLKASDGQSARDYKTITIANHIDYSKWNNHQR
                     PEANNPVFKVMGQFLGLPNLFTRTHEFFSKAFIYYKNRSDLIGTDGTNLFNKPGPLVC
                     WEGQPGGLEGLRQKGWSITNYLCIERQAKIRSTSLRALAQGDNQVLATRYTIRPHRSE
                     QELVEHIQSAVYNNKAILDSVRAGTAKLGLIINENETLQSASLMVYGKVIMYRGLFTC
                     LSEKRYSRVLCTTNDQLPNLSSVIGTIGTNCLTVCHYSDTPFDAILQYNWLGNFGRVM
                     IEMHNPAIKRPMGDLIKSWTEEERRSYRLYFLLLDPALGGVGGMSLTRFLIRQFPDPI
                     TESLSFWSLVRELEISGEITTLAVKAGNPRMGKYRSSHFKKLIENPTGLNLPRGISSL
                     TVLRTKIRHGLLANVEKIGNEVVKNSLRRVKADNGRFLSFLESIKPCFPRFVSEFYSS
                     TFMGIVEGTISLFENSKSIRKNLKSRLGSEFDEIVVRSEFSSISGLKQGGNDRRSRLE
                     WKCSSTKADDLRRMSWGGRVIGATVPHPLELLSCGKLQNLNCAECSAPGYQADYVAAV
                     CPQEPFWRGPERGPYDPYLGSKTAETTSLIQPWEKETNVPLIRRAVALRKVISWFVER
                     DSNLARILCNNVKALTGEDLGGLARGYKRTGSYNHRFYCARQSNGGFSGISPNWAGWF
                     IITTNTLSHIGRDNFDFMFQSLIIFSQVTAVARQSHIKSGGTHHFHIKCLDCLRPVEE
                     PTLDTVVEYTFPDMSVELAKWKPAEVPWFTIKPVIELQEGDWSALDFRVQSFHLGRIL
                     GFYYTDTRGQRGREVDDLFPIVLGKYVDPDGFIDGIVDGIFRASSLSLSHRKTATMGQ
                     NHAEALTSNFFSNASSLSRDGGFITLMTEPDMYQPIRRAPQRISPAYPSSRMDLSESI
                     SAILFQRYRSNIQASRKYCPMSADLWIFADFISVSVAGTFILADRACTVFFKSKLVKA
                     DKDQLAVISGIDSIVRSADTSQEYLDILMQSVKVYCTPNEGREAARQIRRMRAMSEMD
                     VEEEPGEFNLRIPMWTRSTPVAYSVTPTVFSNVGVPDIRSPVISGLRLAQLATGSFYK
                     IEAILDNAGLVYQDFISGGDGSGGCTATLLRRSISSRAIFNSLMAGENLSFRGSSPAP
                     PSALVQMPAWIKSRCVNLENCWQKASDLRRPETWKQFQRTVSEHMMKVGLIFLDMELI
                     GQTDEDEILDCLLKYGLSILRPHGKILYKTYAGQLLGSANNVLTKIGSCFHRVSMYQT
                     SMTGSHSSEVYVLMEGQVVNRSSIQYPDLSSCKDWLLDSFCFRTVDEERERALRLFNW
                     ESVEGIPRRFFPDLELELHNLLRTSGIDPATVPIIAQNIYYSSPHQLPSILIGAILGG
                     TESVFPTARFRRVSGLIPSDQKILKWSAMVFGVAYWLSLAMDEPGLYRKTHIVNQQGI
                     SFSYLVEYSDDQHTHGALKWSLSRNLGRTKTVRLDSQQAQQSRWIRALTRLCVSRNLD
                     SDIDLIKSVARSIAPNVKVSTILARSGTLDVFTDEILLPPGKWGTGYEDEVDLMREPD
                     EDSL"
BASE COUNT     3128 a   2875 c   3057 g   2946 t
ORIGIN      
        1 taaaaaatcc ccactcaaca gtcataatcc ctgttgtcat tggaggtcta tggaaatcct
       61 taacataact agtattaatt aactctgata tttgacactt ttggatcttc tggagcgccc
      121 gacatgacta ctatcgccac tttgattcct tctaaccctt acgagggact tgaaggagat
      181 gtggatcata ccggcttcag cgatctgtcg gtcaaaaccg gggaaacgtc gacatggggt
      241 gtcgtagagt ccactcatat gggaggaacg gaaattcagt atacctcttc cgttctgagc
      301 ggagaagaag cggagaagcc taagctcaac cactgtgcca taacagggga cctctataag
      361 atcgcgcacc tggtatggga gaaaatcaag gccagaactt tgacttccgc cgaggccgtg
      421 gcgttccttt gggcagctgg aaaggaattt tccagtgtca tcgacaagcc ttggacgtca
      481 tacgacataa ccatcctggg tgctaaggag ggaggattgg tcaatgtcca atctctcctc
      541 aaaagtgttc cgtccaacaa cagggttctg gaggtagcgt caacggagca agagctgaaa
      601 aagtcgatcc ccttcttggt tgggatctgt ctcgcccctt accgcattat ccagggaatg
      661 aaggttgagt acatggactc cctcaagcag agaatgtgga ctcagatcaa agggctagtg
      721 gatcctgaaa tcaaaaagga ggaggtcacc aacttcgaat tctcaggatg gttagacgat
      781 agatctgact ggtcccaaga gaaggactac ggagttattg tcgctggata cgacatgttc
      841 tggtgcaagt gcaaggaaga aaaatctgct tccttgaggg tatgcaccat tcgggctagg
      901 tacctggatt gtaccgcctt catgggttgg caataccttc ggaacattac caagttgcca
      961 tttcttgagt tggctacctg gatctgggac gattccatgg cagctgagtt tcgacagatc
     1021 ttcaagaaag gagaggagct ggacaaggag gactcttacc tcccttatct ttcgagcatg
     1081 aggatatcca gaaagagtcc ctactctgcc agtgtgaacc cctacctgca tatgtggatc
     1141 cactcatacg ggtgcctcaa gagcaccacc cggtcataca acgctaggat ggtgggcgaa
     1201 atcaatactg acattcctct aaggaatgcg gtcttcatgt atgtcgcaaa gggtcaagga
     1261 ggggattgga aaaggcaaat tgtctacaaa ggagacgtgg gacataagca gacattcgtg
     1321 atcccggacg gtgaagtgga taccaagaaa gggaagaaac gagagaaaat ccctccgcct
     1381 ccgaagccag aggctcgtta ttggcacagg tatatcatgg cgcacggggg agatctgcct
     1441 cctcatatgt gggagtccgt tgtcaaggct ctggccagca tcccgaatcc gcgtagtcag
     1501 tcgatcggag aatacttgcg gcgctggggg ctgaatcagc agatgatccg cacgggttga
     1561 gcactcacct caaggaccct cggatgccca gccggttaca tgaaaaaaac tccaacataa
     1621 ctaactcgac cttgggatcc gatcattcac aatgtctagc tccggtggag aatcggacca
     1681 tactacaaga tcccaggagg attcccgaat taagggcttt tactccgagg gggtcaatct
     1741 cccccaggag agtgtctcat gcttgggtgc actcctggag tacgatcaag aaggtctcga
     1801 aaagactttt tctcagatgg acctggagga ccccttgact ggggagagag aagggggctc
     1861 cgtccaggtt tctgtaccct gggggacagt ctcggaagag cagcaggctg agtacctcag
     1921 actcctccgc ttgtacgaca tcccgcatcc agagactccg gaagaggaca caggggtcga
     1981 tgaagatgag ctgtcgtgtg gaaccccttc tttaccccct acctctccgt cattatcctc
     2041 ggaaggaggt gatcgaccat tgtctccgtt tttgttctca gacgaagaat atatagaata
     2101 tgtcgacatt actgttccag aagaattgca agatgttgcc ctccggactc ccctcatatc
     2161 ccttttaaga gacgtagtta gggtcatggt caactcaaag aatgagcctt tctattctct
     2221 gcagaaatac gatctaaggc aggggacagt aaggcttgcc agagtgggta atctgtacac
     2281 atactgtcct gaaggtaccc ccattcccgt gttagagcag agggtgtccc cgaaaactcg
     2341 aaagaagata tccctttcgg ccccgcagac caacccaacg gaatcctctg cccagggtcc
     2401 cacatccctc ggctcgatgg ccgatcccac tccatcctgc tcctcgacca agaccgacat
     2461 tgccttaggc caggccaacc aaatgtcgca gaccaccgaa gaatcatggc cctctcctga
     2521 tcattctggt tctccaccga acctagagag aagtgtcact atcaagagag cagtaagccc
     2581 atcgtcttcc agccattatt ctcaaacctc ctctgtagga tccccatcag aggacgaaga
     2641 ggaaatagag gtcgcgcagg agtcttactc cttcatgtgt ccggtttacg gatcctccga
     2701 gatgagcgtg aaggttttcc ccggatacga agttgagcct ttgatgaaat tggggatggt
     2761 cccgccagaa atcttccgag caatcctccg ggatcgtggg cttttgaggg ccttggaggc
     2821 tgttttagat ataggtcaga cacacatgac atgaaaaaaa ctccaacatc actcacctga
     2881 gactcattcc caggttattc ttgccaacat gagttttgtg tcaatgctta aggggaagcc
     2941 gggtccctct aagaggtccc cttctaccgg acacgtcccg ttccagggta ggcttgacat
     3001 gtcactgact atattcactg ataaaccgta ctcctctatg gaagaggctt tcttacatct
     3061 aatagagatt caagactata tatccgagac ccgggacttg aagggcctgt acctcggatt
     3121 gatcgctatt tccatactgt tttcgaaatg tgatgctaga gggaatggag tgatgtacac
     3181 catgtatctt aaagatctag tatctctaat atccacggac tccgctctcg ccagtggacc
     3241 tcttagaacg ttctcatacg agagagccca tgacctaagg ggtaagactg ctttggtccg
     3301 attccagcta aactttgagc agtcgggact ggagtgtgag tctctgctat ctgtattgct
     3361 caaaagagat aagaataagg aggtaatgtc tagctcgacc agttacctca agttatggag
     3421 actcaagatg atcgattata agagagggac cttgttttca ctctcttagg cccctttgta
     3481 gacttggacc ttgttattcc acaataaaga cataacataa ctagaaactt gaaaaaaagt
     3541 tcctctgtga attccaggta gacgggccgc aaaagatgtt gaggatgatg ctcactattc
     3601 tcggtatttg ctcctttgtg gagggactgc cagtgacaca ccacggccga ctctacatcg
     3661 gaccaacggg ggttgtcact ccctggaaga gtatctcgcc agaatcggtg gactgcaagg
     3721 catctgtccc tcggcttgga ctagagctaa ctccagaaca caaatttgta gagaccaaaa
     3781 gatggtcccc ccacgtgacg gcccccactt caggatacac atgctccctg atccaaaaaa
     3841 ggacgacttg ctcccggagt ttctttggat atgacggaat aaaaaaggaa acaaagatta
     3901 gccttccatc tgctcaagct tgtagagagg cctttcagag attcagagag aaccatcttg
     3961 aggaaatcga acatccctac ccaacttgtc attggctagg tgacgacact gctgaggcaa
     4021 aaggactcaa gatctccctc gttcccgtgg agtacaaccc cttctcaggc aaatatacag
     4081 atcatatcct agcaggaggt gtctgcgact ctgtaccatg catggttgcc gacaggtctg
     4141 gttactggtt caattcgtcg gagccagtcg gagaatgctt ccctgatccg gccattaaga
     4201 tcttctttgt ggaccgaaat gacactctca ctcccaagac agagtttgtg tctctgagtc
     4261 ttcaagccag aagcttcaaa ggggcatgca aggccaagta ttgcggatta gatgggtttc
     4321 tcctaaacac caatgagtgg atagaaaata gtcgatcctt ttcgaacaga tactcctctg
     4381 ccagtgccat tcgagactgt tataacatgt caaagtccta tgcctatctg acgactcaag
     4441 ccattattgg tcaggtattg gggtcctctc agtctgacgc tctgctggcg gagtgccgga
     4501 aagtgaagga caagttgatg ctgggggagc ctatatcccg gacagatctc cagctattct
     4561 ctccggagtc cgaaggaaga ggccccgtgt atagattctt caacggatct ctccaggttg
     4621 ctactgcgaa gtacgagtcc ctggtcttcc cggatgacac ggctgcatct cttcacggat
     4681 actccttggg ggcaacagta aacacaagta ctcccgtcct atggcctcat gctattcgca
     4741 tcaaccggga catagttgat ggaccaaacg gaatgttttg gtttagaggg agattgattc
     4801 atccccgcac ctgggagggg agaatccagg aggtatccca acacctcgtt caactgtact
     4861 ctcttaagtt caagacccca ggagtacctg acatcgacca aggagacatt atcgagcctc
     4921 tcagcaactg ggagtggaca agtcctgctg taattcgacc tgtcgcccat ttgacacttt
     4981 tggaatctct ggctctgctg gcagggggag tgttgatctt gatcctatgt gttaagatca
     5041 ctgtctggaa acggactaag aggcctcgtt tgtccgccgg agtgcaaccc tcatggagat
     5101 gaagaccgtt atgtatcccg cctgttcttg gtttatctgt agcctgaatt caattttgcc
     5161 gtactattgg gtgattcttt tcctcttctg attatatgtc tgtgaacttt taacatgaaa
     5221 aaaaccaaca aaactcaacg ggcatcgtat aaaaaatgga agactttgat ttctgtgatc
     5281 tgctggattg ccaagacgag gcggcttatg cagagggaga agatgagtta agaggcgaat
     5341 ttgacgagga tggagataaa atgtactcgg acccgggctc agtgccggga cacctcgtgg
     5401 accacgacta cacattggac cgccctctca taggagagga gctggacgca tttgtctccc
     5461 acatgaaggg acatctgtac aatcgacact tttctaacgg atcatggaag tttcgggagt
     5521 catggctgcg agaccagggg gctaagatcg aagacttgac agggtcggca acatttcacc
     5581 ggtggttggt caggcttatc agatcccctc ggcctacaga tgatatagac aaggttcttt
     5641 ctgaggtgga tgaaggagca aaagagtcgt ttccgattgt gtcagggttt ctgaagaagt
     5701 ggtgtgatcg aaagacctca tttaagaaga gatcagatat gaaggcgtcg accaagcaga
     5761 tgggatcaat ctatctgacc ttccaccaga ttgtgctgat gatgaacagc tcaactgaat
     5821 cggaaggaga aggattgggg aaaacgtttg gactgaagtt cgactggaga gatgggaacc
     5881 ccgcgttcgt gggtgagctt tccgacttag gaaaggtgtt catctgcaac ggggttctga
     5941 tctttgaccg gtctggtcaa tctctggata gagacatgac tttgatggtc aaagatctag
     6001 cgggcggccg attccagact ctgattcact cagagttcaa ggaagccccg gcgtaccccg
     6061 cctcccatta caggaacatc ctgtctttgt tcgaggccgg agatgaattg ttgaaagatt
     6121 tggggagctc cgcctattcc attatcaagc tcctggagcc ggttgctctg gagaagatgc
     6181 atgttttagc cagtgcagcc cgacctctta ttccagactt tactcagttt ggagatcatt
     6241 tgaagaaaga gaaattgtcg gcgattcaga aaagcccgaa ggcttcgaac ttcttccggt
     6301 tgatagaaca gagcgtcgat atcaacttct tgctgaccgc attcggcagc tttagattgt
     6361 ggggacaccc atttatagat tatttggagg gcctaaagaa gctccatgag aatacgacaa
     6421 tagggaaaca aatcgataaa gcttatgctg aggccctggc atcagaccta gcgtacaagg
     6481 tccttcatga tgagttcttg aagagtagga gatggcatgt agatggacgc ctgctgccga
     6541 aagatcaccc tctcaaagcc tatgtggaca agaaccagtg gccatcttcg ggattgattc
     6601 aatctttggg cgatatctgg caccttctac ctttgactcc ttgtttcaca gttcccgata
     6661 tgttcgaccc gtcgataatc tatgcagaca agttccattc tcctactcgg tccgagatca
     6721 tccgccactt aaccaaggga gttggcaaca taaagtctaa gtcggtcctc gaaagcttca
     6781 tccagaagcc cgctacaaat tggaaggagt tcctcgagcg aatcaataga gaaggacttg
     6841 acctagaaca cctagccatt gccctcagtg caaaagagag agaaatcaag gacataggga
     6901 gattcttcgc gctcatgacc tgggagttga gagagtattt tgtggttact gaatatctca
     6961 tcaagctgtt ctatgttcct ctgttcaaag ggctgactat ggctgatgat ctaaatacgg
     7021 tgactatgaa aatgttgaag gcttctgacg gccagagcgc ccgagattac aagaccatca
     7081 ctatcgccaa tcacattgac tactctaaat ggaacaatca tcagagacct gaggcgaaca
     7141 accccgtgtt caaagtaatg ggacagttcc tggggttgcc aaacctattt actaggaccc
     7201 acgaattctt ctccaaggcc ttcatttact acaagaaccg aagtgatttg atcggcacgg
     7261 atggaactaa tctctttaac aaacctggcc ccttagtgtg ttgggaaggt cagccgggag
     7321 gattggaagg gttgagacag aagggctgga gcataaccaa ctacctctgc atagagaggc
     7381 aagccaaaat taggtctaca agccttaggg ccctcgctca aggggacaat caggttcttg
     7441 ccacaagata cacaatccga cctcatcggt cggagcagga acttgttgag catatccaga
     7501 gtgctgtata caacaacaag gcaatcttgg actccgtcag ggcagggaca gccaagctag
     7561 gtctgatcat caacgagaac gaaacacttc aatccgcatc cttgatggtc tacggaaagg
     7621 tgattatgta cagagggctg ttcacctgcc tgtcagagaa gagatactct cgtgttcttt
     7681 gcacgaccaa cgaccagctt cccaatctat cttctgttat cgggacgatc ggaacaaatt
     7741 gtctgaccgt gtgtcattac tccgataccc cgtttgatgc gatccttcag tacaattggc
     7801 taggaaattt tgggagagtt atgattgaga tgcacaaccc cgctattaag aggccgatgg
     7861 gtgatctcat caaatcttgg actgaagaag aaaggaggtc ttaccgattg tattttctcc
     7921 tccttgatcc ggccctgggg ggggtagggg ggatgtcact gactcgcttc ctcattcgac
     7981 agttcccaga ccctatcaca gaaagtctct cgttttggag ccttgtcaga gagttggaga
     8041 tctcaggaga aataacgacc ctggcagtca aggctggaaa ccctcggatg ggaaaatacc
     8101 ggtcctctca tttcaagaag ctgatagaaa atccgaccgg cctaaacctt cctcgaggta
     8161 tctcgtctct cacagtcctc aggacgaaga ttaggcacgg acttctggcc aacgtcgaga
     8221 aaataggcaa cgaagtagtc aagaactctc ttaggcgagt caaagctgac aacgggagat
     8281 tcttatcctt cctcgagtct atcaagccct gttttcctcg cttcgttagt gagttttact
     8341 catcgacatt catgggaatt gtcgaaggaa cgatcagctt gtttgaaaac tcgaaatcta
     8401 ttcggaaaaa tctgaaatct aggttagggt cggagttcga cgaaattgtg gtaaggtccg
     8461 agttctccag tatatctgga ctcaaacaag gaggaaatga tcgtcggagt aggctagagt
     8521 ggaaatgttc ctccacaaaa gctgacgatc ttcgacggat gtcatgggga ggccgagtaa
     8581 taggagcaac ggtgccccac ccgcttgagc ttctgtcctg tggaaaatta caaaacctga
     8641 attgtgccga gtgctctgcc ccaggatatc aggccgatta cgtggctgcg gtctgccccc
     8701 aggagccgtt ttggagagga cctgagagag gaccctatga tccttacctt gggtccaaga
     8761 ctgctgagac aactagtttg attcaaccat gggagaaaga gactaacgtc cctctgatca
     8821 gacgggccgt tgccctccgg aaagtcatct catggtttgt cgagagagac tccaacctgg
     8881 ctcggatctt atgtaacaat gtgaaggcct taacaggtga ggacctggga ggactagcca
     8941 ggggatacaa acgtacaggg tcatataatc acagattcta ctgcgcccgt caatccaacg
     9001 ggggttttag cggcatttct cctaactggg ccggatggtt tattatcaca actaacacgc
     9061 tgtctcatat cggacgagac aattttgact ttatgttcca gtccttgatt atcttctctc
     9121 aagtgactgc agttgccaga cagagccaca tcaagtccgg ggggacacat cactttcaca
     9181 tcaaatgttt ggactgctta cgcccggtgg aagagccgac ccttgacacg gtagtcgaat
     9241 acacttttcc agacatgagt gtcgagctcg ccaaatggaa gcccgctgaa gtaccctggt
     9301 tcactatcaa acctgtcatc gagttgcaag aaggagactg gtctgcccta gactttcgag
     9361 ttcaatcctt ccacttgggg aggatattag ggttctacta cacggatact cgaggacagc
     9421 gggggagaga ggtagacgat ctcttcccca tcgtcttggg aaaatacgtg gacccagacg
     9481 ggttcatcga cgggatagtc gacgggattt tccgagcgag cagtctgtct ctctctcata
     9541 ggaaaacagc cacaatggga cagaaccatg cagaagctct aacgagtaat ttcttctcca
     9601 atgcctcttc attgtctcga gatgggggat ttattaccct catgacagag ccggatatgt
     9661 atcagccgat ccggagggca cctcaacgga tatccccagc ctatccaagc tcgagaatgg
     9721 atctatcgga atctatatcg gccatcttat tccagaggta ccggtccaac attcaagcta
     9781 gtcggaaata ctgccctatg tcggccgatc tctggatctt cgcagacttc atctccgtat
     9841 ctgtcgcagg cacatttata ttggcggacc gagcctgtac ggtgtttttc aaaagtaaac
     9901 tggtgaaagc agataaagac cagctagcag ttatatccgg tatagatagc atcgtgaggt
     9961 ctgcggatac cagtcaagag tatctggaca tattaatgca gtctgtcaag gtctactgta
    10021 ctccgaatga aggaagagag gccgccaggc agattaggag aatgagggct atgtccgaga
    10081 tggacgttga ggaagagccg ggagagttca acctgcggat ccccatgtgg actagatcta
    10141 ccccggtagc atacagtgta actcctactg tcttttccaa tgtaggggtc ccggacatcc
    10201 ggagtccagt gatatctggt ctgagactgg cccagcttgc cacggggtca ttttacaaga
    10261 tagaagccat cttagataat gcaggactgg tttaccaaga ctttatcagt gggggggacg
    10321 gatcaggggg atgcacagcg actctccttc ggaggagcat ctctagtaga gcgattttca
    10381 atagcctaat ggcgggggaa aatctatctt tccgaggctc gtcgccggct cctccttctg
    10441 ctctggttca aatgcccgct tggatcaagt ccagatgtgt caacctcgaa aactgctggc
    10501 agaaagcctc agacctgagg aggcccgaaa catggaaaca atttcaaagg accgtctcag
    10561 agcatatgat gaaggtgggg ttgatcttct tagatatgga gttgatagga caaacagacg
    10621 aggacgaaat attagactgt ctgctgaaat acggtctatc aatcctccga cctcacggga
    10681 agatcctgta caagacgtat gctggtcagt tgttaggatc tgctaacaat gtcttaacca
    10741 agatcggttc atgctttcac cgcgtctcca tgtaccagac ctctatgacc ggatctcact
    10801 cttcggaagt ttatgtcctc atggagggcc aagttgtaaa ccgctcatcc atccagtatc
    10861 cggacctgtc ctcctgcaag gactggttgc tggacagttt ctgctttcgt actgtagacg
    10921 aggagagaga aagagccttg aggcttttca attgggagtc tgtagaagga atccctcggc
    10981 ggttcttccc tgatctggag ttggagcttc acaatttgct aagaacatcg ggtattgatc
    11041 ctgctaccgt tcctattatt gcccagaaca tttactactc atccccccat caactcccct
    11101 ctatcttgat tggagcgatt ctgggaggga cggagagtgt gtttcccaca gctcgattta
    11161 ggagggtatc tggactgatc ccttcagatc agaaaatact aaagtggtct gccatggtgt
    11221 tcggagtggc atattggctc tctctggcga tggatgagcc tggcctttac agaaagacac
    11281 atatcgtcaa ccaacagggg atctctttct cttatttggt agaatacagc gatgatcaac
    11341 acactcacgg ggcgctgaag tggtccttgt cccgcaatct ggggcgcact aagactgtca
    11401 ggctggacag tcaacaggct cagcagtcga gatggattag agccctaacg cggctgtgtg
    11461 tatctagaaa tttggattca gatatcgacc tcatcaagtc tgtagccagg tcaattgccc
    11521 cgaatgtaaa ggtgtctacc attctagcca gatcaggaac actagacgtg tttacggacg
    11581 agattttact tcctcccggc aagtggggaa caggatatga ggacgaggtc gatttgatga
    11641 gagagccgga tgaggattcc ctataagacc agatcaaaga gggaaaaggg acagaagaaa
    11701 gaacatgaaa aaaacatgat cccgattcct atagtctgat aatgacccct aggagtatgc
    11761 ttgttgtgtg gtgtttttgg aggtgctgtt gttgtagccg acactgttgc tcggtgccgg
    11821 tgccgaggag gacacaaagt cgtcgaagat gacgtccgaa tcgtcgccgg tgttgttgtt
    11881 ctgctgactg gcagatacac cgctagaacc gctgacaacg ccctggccac caccggtgct
    11941 gttgctgggc tgactgatga cgatgttgct gagtatggtg attttgtttc cgcgaggtgc
    12001 ttccgc
//
LOCUS       F16_1/BR2021           11779 bp    RNA     linear   VRL 18-MAR-2025
DEFINITION  Merida virus isolate F16_1/BR2021 complete genome.
ACCESSION   F16_1/BR2021
VERSION
DBLINK      BioProject: PRJNA1223432
            BioSample: SAMN46822114
KEYWORDS    .
SOURCE      Merida virus
  ORGANISM  Merida virus
            Viruses; Riboviria; Orthornavirae; Negarnaviricota;
            Haploviricotina; Monjiviricetes; Mononegavirales; Rhabdoviridae;
            Alpharhabdovirinae; Merhavirus; Merhavirus merida.
REFERENCE   1  (bases 1 to 11779)
  AUTHORS   Fuques,E., Massey,A.L., Qureshi,F.I., Campos-Silva,J.V., Ferreira
            da Silva,D.J., Peres,C., Levi,T. and Vega Thurber,R.L.
  TITLE     Large-scale metagenomic surveillance study expands the known
            diversity of RNA viruses in mosquito populations from the Amazon
            Basin
  JOURNAL   unpublished
REFERENCE   2  (bases 1 to 11779)
  AUTHORS   Fuques,E.
  TITLE     Direct Submission
  JOURNAL   Submitted (18-MAR-2025) Ecology, Evolution, and Marine Biology,
            University of California, Santa Barbara, UCSB Marine Science
            Institute, Santa Barbara, California 93117, United States
COMMENT     Bankit Comment: ALT EMAIL:eddiefuques-villalba@ucsb.edu
            Bankit Comment: TOTAL # OF SEQS:7
            
            ##Assembly-Data-START##
            Assembly Method       :: rnaSPAdes v. 3.15.3
            Sequencing Technology :: Illumina
            ##Assembly-Data-END##
FEATURES             Location/Qualifiers
     source          1..11779
                     /organism="Merida virus"
                     /mol_type="genomic RNA"
                     /isolate="F16_1/BR2021"
                     /isolation_source="Mosquito pool"
                     /db_xref="taxon:1803034"
                     /country="Brazil"
                     /collection_date="2021"
                     /note="Viruses; Riboviria; Orthornavirae; Negarnaviricota;
                     Haploviricotina; Monjiviricetes; Mononegavirales;
                     Rhabdoviridae; Alpharhabdovirinae; Merhavirus; Merhavirus
                     merida."
     gene            117..1553
                     /gene="N"
     CDS             117..1553
                     /gene="N"
                     /codon_start=1
                     /product="Nucleoprotein"
                     /translation="MTAIATLIPSNPYEGLEGDVDHTGFSDLSVKTGETSTWGVVEST
                     HMGGTEIQYTSSVLSGEGAEKPKLNHCAITGDLNKIAHLVWERIKARTLTSAEAVAFL
                     WAAGKEFSSLIDKPWASYDITILGAKEGGSVNVQSLLKSVPSNNKVLEVASTEQELKK
                     SIPFLVGICLAPYRIVQGMKVEYMDSLKQRMWTQIKGLVDPEIKKEEVTNFDFSGWLD
                     DRSDWSQEKDYGVIVAGYDMFWCKCKEEKSASLRVCTIRARYLDCTAFMGWQYLRNIT
                     KLPFLELATWIWDDSMAAEFRQIFKKGEELDKEDSYLPYLSSMKISRKSPYSASVNPY
                     LHMWIHSYGCLKSTTRSYNARMVGEINTDIPLRNAVFMYVAKGQGGEWKRQIVYKGDV
                     GHKQTFVVPDGEVDTKKGKKREKIPPPPKPEARYWHRYIMAHGGDLPPHMWESVVKAL
                     ASIPNPRSQSIGEYLRRWGLNQQMIRMG"
     gene            1645..2847
                     /gene="P"
     CDS             1645..2847
                     /gene="P"
                     /codon_start=1
                     /product="Phosphoprotein"
                     /translation="MSSSGGESDHTTKSQEDSRIQGFYSEGVNLPQESVSCLGALLEY
                     DQEGLEKTFSQMDLEDPLTGEREGGSVQVSVPWGTVSEEQQAEYLRLLRLYNIPHPET
                     PEEDTGVDEDELSCGTPSLPPTSPSLSSEGGDRPLSPFLFSDEEYTEYVDITVPEELQ
                     DVALRTPLMSLLRDVVRIMVNSKNEPFYSLQKYDLRQGTVRLARVGNLYTYCPEGTPI
                     PVLEQRGSPKTRKKRSLSTPQINPTESSAQGPTSLVSKADPPPSCSTTKTDIALSQTN
                     QVSQTTEESWPSPDHSGPPSNREGSVTIQRAASPSSSSHYSQTSSVESSSENEEEIEV
                     AQESYSFMCPIYGSSEMSVKVFPGYEVEPLMKLGMVPPEIFRAILRDRGLLRALEAVL
                     DIGQTHMT"
     gene            2917..3462
                     /gene="M"
     CDS             2917..3462
                     /gene="M"
                     /codon_start=1
                     /product="Matrix Protein"
                     /translation="MLKGKPGPSKRSPSTGHIPFQGRLDMSLTIFTDKPYSSMEEAFL
                     HLIEIQDYISETRDLKGLYLGLIAISILFSKCDARGNGVMYTMDLKDLVSLISTDSAL
                     ASGPLRTFSYERAHDLRGKTALVRFQLNFEQSGLECESLLSVLLKRDKNKEVMSSSTS
                     YLKLWRLKMIDYKRGTLFSLS"
     gene            3570..5096
                     /gene="G"
     CDS             3570..5096
                     /gene="G"
                     /codon_start=1
                     /product="Glycoprotein"
                     /translation="MLKMMLTILGICSFVEGLPVTHHGRLYIGPTGVVTPWKSISPES
                     VDCKASVPRLGLELTPEHKFVETKRWSPHVTAPTSGYTCSLIQKRTTCSRSFFGYDGI
                     KKETKISLPSAQACREAFQRFRENHLEEIEHPYPTCHWLGDDTAEAKGLKISLVPVEY
                     NPFSGKYTDHILAGGVCDSVPCMVADRSGYWFNSSEPVGECFPDPAIKIFFVDRNDTL
                     TPKTEFVSLSLQARSFKGACKAKYCGLDGFLLNTNEWIENSRSFSNRYSSTSAIRDCY
                     NMSKSYAYLTTQAIIGQVLGSSQSDALLAECRKVKDKLMLGEPISRTDLQLFSPESEG
                     RGPVYRFFNGSLQVATAKYESLVFPDDTAASLHGYSLGATVNTSTPVLWPHAIRINRD
                     IVDGPNGMFWFRGRLIHPRTWEGRIQEVSQHLVQLYSLKFKTPGVPDIDQGNIVEPLS
                     NWEWTSPAVIRPVAHLTLLESLALLAGGVFILILCVKITVWRRTKRPRLSAGVQPSWR
                     "
     gene            5250..11660
                     /gene="RdRp"
     CDS             5250..11660
                     /gene="RdRp"
                     /codon_start=1
                     /product="RNA-dependent RNA polymerase"
                     /translation="MEDFDFCDLLDCQDEAAYADGEDELRGEFDEDGDKMYSDPGSVP
                     GHLVDHDYTLDRPLIGEELDAFVSHMKGHLYNRHFSNGSWKFRESWLRDQGAKIEDLT
                     GSATFHRWLVRLIRSPRPTGDIDKVLSEVDEGAKESFPIVSGFLKKWCDLKTSFKKRS
                     DMKASTKQMGSIYLTFHQIVLMMNSSTESEGEGLGRTFGLKFDWRDGNPAFVGELSDL
                     GKVFICNGVLIFDRSGQSLDRDMTLMVKDLAGGRFQTLIHSEFKEAPAYPTSHYKNIL
                     SLFEAGDELLKDLGSSAYSIIKLLEPVALEKMHVLASAARPLIPDFTQFGDHLKKEKL
                     SAIQKSPKAANFFRLIEQSVDINFLLTAFGSFRLWGHPFIDYLEGLKKLHENTTMGKQ
                     IDKAYAEALASDLAYKVLHDEFLKSRRWHVDGRLLPKDHPLKAYVDKNQWPSSGLIQS
                     LGDIWHLLPLTPCFTVPDMFDPSIIYADKFHSPTRSEIIRQLTKGVGNIKSKSVLESF
                     IQKPATNWKEFLERINREGLDLEHLAIALSAKEREIKDIGRFFALMTWELREYFVVTE
                     YLIKLFYVPLFKGLTMADDLNTVTMKMLKASDGQSARDYKTITIANHIDYSKWNNHQR
                     PEANNPVFKVMGQFLGLPNLFTRTHEFFSKAFIYYKNRSDLIGTDGTKLFNKPGPLVC
                     WEGQPGGLEGLRQKGWSITNYLCIERQAKIRSTSLRALAQGDNQVLATRYTIRPHRSE
                     QELVEHIQSAVYNNKAILDSVRAGTAKLGLIINENETLQSASLMVYGKVIMYRGLFTC
                     LSEKRYSRVLCTTNDQLPNLSSVIGTIGTNCLTVCHYSDTPFDAILQYNWLGNFGRVM
                     IEMHNPAIKRPMGDIIKSWTEEERRSYRLYFLLLDPALGGVGGMSLTRFLIRQFPDPI
                     TESLTFWSLVRELEISGEITTLAVKAGNPRMGKYRSSHFKKLIENPTGLNLPRGISSL
                     TVLRTKIRHGLLANVEKIGNEVVKNSLRRVKADNGRFLSFLESIKPCFPRFVSEFYSS
                     TFMGIVEGTISLFENSKSIRKNLKSRLGSEFDEIVVRSEFSSISGLKQGGNDRRSRLE
                     WKCSSTKADDLRRMSWGGQVIGATVPHPLELLSCGKLQNLNCAECSAPGYQADYVAAV
                     CPQEPFWRGPERGPYDPYLGSKTAETTSLIQPWEKETNIPLIRRAVALRKVISWFVER
                     DSNLARILCDNVKALTGEDLGGLARGYKRTGSYNHRFYCARQSNGGFSGISPNWAGWF
                     IITTNTLSHIGRDNFDFMFQSLIIFSQVTAVARQSHLKSGGTHHFHIKCLDCLRPVEE
                     PTLDTVVEYTFPDMSVELAKWKPAEVPWFTIKPVIELQEGDWSALDFRVQSFHLGRIL
                     GFYYTDTRGQRGREVDDLFPIVLGKYVDPDGFIDGIVDGIFRASSLSLSHRKTATMGQ
                     NHAEALTSNFFSNASSLSRDGGFITLMTEPDMYQPIRRAPQRISPAYPSSRMDLSESI
                     SAILFQRYRSNIQASRKYCPMSADLWIFADFISVSVAGTFILADRACTVFFKNKLVKA
                     DKDQLAVISGIDSIVRSADTSQEYLDILMQSVKVYCTPNEGREAARQIRRIRAMSEMD
                     VEEEPGEFNLQIPMWTRSTPVAYSVTPTVFSNVGVPDIRSPVISGLRLAQLATGSFYK
                     IEAILDNAGLVYQDFISGGDGSGGCTATLLRRSISSRAIFNSLMAGENLSFRGSSPAP
                     PSALVQMPAWIKSRCVNLENCWQKASDLRRPETWKQFQKTVSEHMMKVGLIFLDMELI
                     GQIDEDEILDCLLRYGLSILRPHGKILYKTYAGQLLGSANNVLTKIGSCFHRVSLYQT
                     SMTGSHSSEVYVLMEGQVVNRSSIQYPDLSSCKDWLLDSFCFRTVDEERERALRLFNW
                     ESVEGIPRRFFPDLELEFHNLLRTSGIDPATVPIIAQNIYYSSPHQLPSILIGAILGG
                     TESVFPTARFRRVSGLIPSDQKILKWSAMVFGVAYWLSLAMDEPDLYRKTHIVNQQGI
                     SFSYLVEYSDDQHTHGALKWSLSRNLGRTKTVRLDSQQAQQSRWIRALTRLCVSRNLG
                     SDNDLIKSVARSIAPNVKVSTILARSGTLDVFTDEILLPPGKWGTGYEDEVDLMREPD
                     EDSL"
BASE COUNT     3091 a   2797 c   2978 g   2913 t
ORIGIN      
        1 tccccactca acagtcagaa tccatgttgt catgggaggt ctatggaaat ccttaacata
       61 actagtatta attaactcta ctatttgaca cttttgaatt ttctggagcg cccgacatga
      121 ctgctattgc cactttgatt ccttctaacc cttacgaggg acttgaagga gatgtggatc
      181 atacaggctt cagtgatctg tcggtcaaaa ccggggaaac gtcgacatgg ggtgtcgtag
      241 agtccactca tatgggaggt acggagattc agtatacctc ttccgttctg agcggagaag
      301 gagcggagaa gcctaagctc aaccactgtg ccataacagg ggatctcaat aagatcgcac
      361 acctggtatg ggagagaatc aaggcccgaa ctttgacttc cgccgaggcc gtagcgttcc
      421 tttgggcagc tggaaaggaa ttttccagtc tcatcgacaa gccttgggcg tcatacgaca
      481 taaccatcct gggtgctaag gagggaggat cggtcaatgt ccaatctctc ctcaaaagtg
      541 ttccgtccaa caacaaggtt ctggaggtgg cgtcaacgga gcaagagctg aaaaagtcta
      601 tccccttctt ggttgggatc tgtctcgccc cttaccgcat tgttcaggga atgaaggttg
      661 agtacatgga ctccctcaag cagagaatgt ggactcagat caaaggtcta gtggaccctg
      721 aaatcaaaaa ggaggaggtc accaacttcg acttctcagg gtggttagac gatagatctg
      781 actggtccca agagaaggac tacggagtta ttgtcgctgg atacgacatg ttctggtgca
      841 agtgcaagga agaaaaatct gcttccttga gggtatgcac cattagggct aggtacctgg
      901 attgtaccgc ctttatgggt tggcaatacc ttcggaacat taccaagttg ccattccttg
      961 agttggctac ctggatctgg gacgattcca tggcggctga gtttcgacag atcttcaaga
     1021 aaggagagga gctggacaag gaggattctt acctccctta tctctcgagt atgaagatat
     1081 ccaggaagag tccctactct gccagtgtga acccctactt gcatatgtgg atccactcat
     1141 acgggtgcct caagagcacg actcggtcat acaacgctag gatggttggc gagatcaata
     1201 ctgacattcc tctaaggaat gcggtcttta tgtatgtcgc aaagggtcaa ggaggggagt
     1261 ggaaaaggca aattgtctac aaaggagacg tgggacataa gcagacattc gtggtcccgg
     1321 acggtgaagt ggataccaag aaagggaaga aacgggagaa aatccctccg cctccgaagc
     1381 cagaggctcg ttattggcac aggtacatca tggcgcacgg gggagatctg cctcctcata
     1441 tgtgggagtc ggttgtcaag gctctggcca gcatcccgaa cccgcgtagt cagtcgatcg
     1501 gagaatactt gcggcgctgg ggactgaatc agcagatgat ccgcatgggt tgagccctca
     1561 cctcgaggac cctcggatgc ccagcagggt acatgaaaaa aactccaaca taactaactc
     1621 gacctcggaa tccgatcatt cacaatgtct agctccggtg gagaatcaga ccatactaca
     1681 aaatcccagg aggattcccg aattcagggc ttttactcag agggggtcaa tctccctcag
     1741 gagagtgtct catgcttggg tgcactcctg gaatacgacc aagaaggtct tgaaaagact
     1801 ttttctcaga tggacctgga ggaccccttg actggggaga gagaaggagg ctccgtccaa
     1861 gtttctgtac cctgggggac agtctcggaa gagcagcagg ctgagtacct caggctcctc
     1921 cgcttgtata acatcccgca tccagagact ccggaagagg atacaggggt cgatgaagat
     1981 gagctgtcgt gtggaacccc ttctttaccc cctacctctc cgtcattatc ctcggaagga
     2041 ggtgatcggc cattgtctcc gtttttgttc tcagacgaag aatatacaga atatgtcgac
     2101 attactgttc cggaggaatt gcaagatgtt gccctccgga ctcccctcat gtccctttta
     2161 agagacgtag ttaggatcat ggtcaactca aagaatgagc ctttctattc tctgcagaaa
     2221 tacgatctaa ggcaggggac agtaaggctt gccagagtgg gtaatctgta cacatactgt
     2281 cctgaaggta cccccattcc cgtgttagag cagagggggt ccccgaaaac tcgaaagaag
     2341 agatctcttt cgacccctca gatcaaccca acggaatcct ctgcccaggg tcccacatcc
     2401 ctcgtctcga aggccgatcc ccctccatct tgctccacga ccaagaccga cattgccttg
     2461 agccagacca accaagtgtc gcagaccacc gaagaatcat ggccttctcc tgatcattct
     2521 ggtcctccat caaaccggga gggaagtgtt accatacaga gagcagcaag tccatcgtct
     2581 tccagccatt attctcaaac ctcctctgta gaatcctcct cagagaacga agaggaaata
     2641 gaggttgcgc aggagtctta ctccttcatg tgtccgattt acggatcctc tgagatgagc
     2701 gtgaaggttt tccccggata cgaagttgag cctttgatga aattggggat ggtcccgccg
     2761 gaaatcttcc gggcaatcct ccgggatcgt gggcttctga gggccttgga ggctgttcta
     2821 gatataggtc agacacacat gacatgaaaa aaactccaac atcactcacc tgagactcat
     2881 tcccaggtta ttcttgccaa catgagtttc gtgtcgatgc tcaaggggaa gccgggtccc
     2941 tctaagaggt ccccttcaac cggacatatt ccgttccagg gtaggctcga catgtcactg
     3001 actatattta ctgataaacc gtactcctct atggaagagg ctttcttaca tctgatagag
     3061 attcaagact atatatccga gacccgggac ttgaagggcc tgtacctcgg attgatcgct
     3121 atttctatac tgttttcgaa atgtgacgct agagggaatg gagttatgta caccatggat
     3181 cttaaggatc tagtatctct aatatccacg gactccgctc tggcaagtgg acctcttaga
     3241 acgttctcat acgagagggc ccatgatcta aggggtaaga ctgctttggt ccgattccag
     3301 ctaaactttg agcaatcggg actggagtgt gagtctctgc tatctgtttt gctcaaaaga
     3361 gataagaata aggaggtaat gtctagctcg accagttacc tcaagttgtg gagactcaag
     3421 atgatcgatt ataagagagg gaccttgttt tcactctctt agacccccgt tatagacttg
     3481 gaccttgtta ttccacaata aagacataac ataactagaa acttgaaaaa aagttcctct
     3541 gtgaattcca ggtagacggg ccgcaaaaga tgctgaagat gatgctcact attctcggta
     3601 tttgctcctt tgtggaggga ctgccagtga cacaccacgg tcgactctac atcggaccaa
     3661 ctggggttgt cactccttgg aagagtatct cgccagaatc ggtggactgc aaggcatctg
     3721 tccctcggct tggactagag ctaactccag aacacaaatt tgtagagacc aagagatggt
     3781 ccccccatgt gacggccccc acttcaggat acacatgctc ccttatccaa aaaaggacga
     3841 cttgctcccg gagtttcttt ggatatgacg gaattaaaaa ggaaacaaag attagccttc
     3901 catctgctca ggcttgtcgg gaagcctttc agagattcag agagaaccat ctagaggaaa
     3961 tcgaacatcc ctacccaact tgtcattggc taggtgatga cactgctgag gcaaaaggac
     4021 tcaagatctc cctcgttccc gtggagtaca accccttctc aggcaaatat acagatcata
     4081 tcctagcagg gggtgtctgc gactctgtgc catgcatggt tgccgacagg tctgggtact
     4141 ggttcaattc gtcggagcca gtcggagaat gcttccctga tccggctatt aagatctttt
     4201 ttgtggaccg aaatgacact ctcaccccaa agacagagtt tgtgtctctg agtcttcaag
     4261 ccagaagctt caaaggggca tgcaaggcca agtattgcgg attagatggg tttctcctaa
     4321 acaccaatga gtggatagag aatagtcgat ccttttcgaa cagatactct tctaccagtg
     4381 ccattcgaga ctgttacaac atgtcgaagt cctatgccta tctgacgact caagccatta
     4441 ttggtcaggt gttggggtcc tctcagtctg acgctctgct agcggagtgc cggaaagtga
     4501 aggacaagtt gatgctaggg gagcctatat cccggacaga tctccagcta ttctctccgg
     4561 agtccgaagg aagaggcccc gtgtatagat tcttcaacgg atccctccaa gttgctactg
     4621 cgaagtacga gtccctggtc ttcccggatg acacggctgc ttctcttcac ggatactcct
     4681 tgggggcaac agtaaacaca agtactcccg tcctatggcc tcatgctatt cgcatcaatc
     4741 gggacatagt tgatggacca aacggaatgt tttggtttag agggagattg attcatcccc
     4801 gtacctggga ggggagaatc caagaggtat cccaacacct cgttcaactg tactctctta
     4861 agttcaagac cccaggagta cctgacatcg accaaggaaa cattgtagag cctctcagca
     4921 actgggagtg gacaagtcct gctgtaattc gacctgtcgc ccatttgact cttttggaat
     4981 ctctggctct gctggcgggg ggagtgttca tcttgattct atgtgttaag atcactgtct
     5041 ggagacggac taagaggcct cgtttgtccg ccggagtgca accctcatgg agatgaaggc
     5101 cgttatgtat cctgcctgtg cttggtttgt ctgtgacctg aattcaattt tgccgtacta
     5161 ttgggtaatt cttttcctcc tctgattata tgtctgtaaa cttttaacat gaaaaaaatc
     5221 aacaaaactc aacgggtatc atatcaaaca tggaggactt tgatttctgt gatctgctgg
     5281 attgccaaga cgaggcggct tacgcagatg gagaagatga gttaagaggc gaatttgacg
     5341 aggacggaga taaaatgtac tcggacccgg gttcagtgcc gggacacctc gtggaccatg
     5401 actacacact ggaccgccct ctcataggag aggagctgga cgcatttgtc tcccacatga
     5461 agggacatct gtacaatcga catttttcta acggatcatg gaagtttcgg gagtcatggc
     5521 tacgagacca gggggctaag atcgaagact tgaccgggtc ggcaacattt caccggtggt
     5581 tggtcaggct tatcagatcc cctcggccta caggtgatat agacaaggtt ctctctgagg
     5641 tggatgaagg agctaaagaa tcgtttccga ttgtgtcagg gtttctgaag aagtggtgtg
     5701 atctaaagac ctcatttaaa aagagatcag atatgaaggc gtcgacgaag cagatgggat
     5761 caatttatct gaccttccat cagatagtgc tgatgatgaa cagctcaact gaatcggaag
     5821 gagagggatt agggagaacg tttggactga agttcgactg gagagatggg aaccccgcgt
     5881 tcgtgggtga gctttccgac ttaggaaagg tgttcatctg caatggggtt ttgatctttg
     5941 accggtctgg tcaatctctg gatagagaca tgactttgat ggtcaaagat ctagcgggcg
     6001 gccgattcca gactctgatt cactcagagt tcaaggaagc cccggcgtac cccacttccc
     6061 attacaagaa catcctgtct ttgttcgagg ccggagatga actgttgaaa gatttgggga
     6121 gctccgccta ttccattatc aagctcctag agccggttgc tctggagaaa atgcatgttt
     6181 tagccagtgc agcccgacct ctcattccgg actttaccca gtttggagat catttgaaga
     6241 aagagaaact gtcggcgatt cagaaaagcc cgaaggctgc gaactttttc cggttgatag
     6301 aacagagcgt cgatatcaac ttcttgctga ctgcattcgg cagctttaga ttgtggggac
     6361 acccatttat agattatttg gagggcctaa agaagctcca tgagaatacg acaatgggga
     6421 aacaaatcga taaagcttat gctgaggcct tggcatcaga cctagcgtac aaggtccttc
     6481 atgatgagtt cttgaagagt aggagatggc atgtagatgg gcgcctgctg ccaaaagatc
     6541 accctctcaa agcctatgtg gacaagaacc agtggccatc ttcgggatta attcaatctt
     6601 tgggcgatat ctggcacctt ctacctttga ctccttgttt cacggttcct gatatgttcg
     6661 acccgtcgat catctatgcg gacaagttcc attctcctac tcggtccgag atcatccgcc
     6721 agttaaccaa gggagtcggt aacataaagt ctaagtctgt cctcgaaagt ttcatccaga
     6781 agcccgctac aaattggaag gagttcctcg agcgaataaa tagagaagga cttgacctag
     6841 aacacctagc cattgccctc agtgcaaaag agagagaaat caaggatatc gggagattct
     6901 tcgcgctcat gacctgggag ttgagagagt attttgttgt tacggaatat ctcatcaagc
     6961 tgttctatgt tcctctattc aaagggctga ctatggctga tgatctaaat acggtgacta
     7021 tgaaaatgtt gaaggcttcc gacggccaga gcgcccgaga ttacaagacc atcactatcg
     7081 ccaatcacat cgactactct aaatggaaca atcatcagag acctgaggcg aacaaccccg
     7141 tgttcaaagt aatgggacag ttcttggggt tgccaaacct atttactagg acccacgagt
     7201 tcttctccaa ggccttcatt tactacaaga accgaagtga tctgatcggc acggatggaa
     7261 ctaagctctt caacaaacct ggccccttag tgtgttggga aggtcagccg ggaggattgg
     7321 aagggttgag acagaagggc tggagcataa ccaactacct ctgcatagag aggcaagcca
     7381 agattaggtc tacaagcctt agggccctcg cccaggggga caatcaggtt cttgctacaa
     7441 gatacacgat ccgacctcat cggtcggagc aggagcttgt tgagcatatc cagagtgccg
     7501 tatataacaa caaggcaatc ttggattccg ttagggcagg gacagccaag ctaggtctga
     7561 tcatcaacga aaacgaaaca cttcaatctg catccttgat ggtctacgga aaggtgatta
     7621 tgtacagagg gcttttcacc tgcttgtcag agaagagata ctctcgtgtt ctttgcacga
     7681 ccaacgacca gcttcctaat ctatcttcgg ttatcggaac gatcggaaca aattgtctga
     7741 ccgtgtgtca ttactccgat accccgtttg atgcgatcct tcagtacaat tggctaggaa
     7801 atttcgggag agttatgatt gaaatgcaca accctgctat taagagaccg atgggtgata
     7861 tcatcaaatc ttggactgag gaagaaagga ggtcttaccg attgtatttt ctcctccttg
     7921 atccggccct ggggggggta ggggggatgt cactgacccg cttcctcatt cgacagttcc
     7981 cagaccctat tacagaaagt ctcacgtttt ggagccttgt cagagagttg gagatatcag
     8041 gagaaataac gaccttggcc gtcaaggccg gaaaccctcg gatgggaaaa taccggtcct
     8101 ctcatttcaa gaagctgata gaaaatccga ccggcctaaa ccttcctcga ggtatatcgt
     8161 ccctcaccgt cctcaggacg aaaatcaggc acggacttct ggccaacgtc gagaagatag
     8221 gcaacgaagt agtcaaaaac tctctcaggc gagtcaaggc cgacaacggg agattcttat
     8281 ccttcctcga gtctataaag ccctgtttcc ctcgcttcgt tagtgagttt tactcatcga
     8341 cattcatggg aatcgtcgaa ggaacgatca gcttgtttga gaactcgaaa tctattcgga
     8401 agaatctgaa atctaggtta ggatcggagt ttgacgaaat tgtggttagg tccgagttct
     8461 ccagtatatc tggactcaaa caaggaggga atgaccgtcg gagtaggcta gagtggaaat
     8521 gttcctctac caaggctgac gatcttcgac ggatgtcatg gggaggccaa gtaataggag
     8581 caacggtgcc tcacccgctt gagcttctgt cctgcggaaa actccaaaac ctgaactgtg
     8641 ctgagtgctc tgccccagga tatcaagctg attatgtggc tgcggtctgc ccacaggagc
     8701 cgttttggag aggacccgag agaggaccct atgatcctta tcttgggtcc aagactgctg
     8761 agacaactag tttgattcag ccatgggaga aagagactaa catccctctg atcagacggg
     8821 ccgttgccct ccgaaaagtc atctcatggt ttgttgagag agactccaac ctggctcgga
     8881 tcttatgtga caatgtgaag gccttaacag gtgaagacct gggaggacta gccagaggat
     8941 acaaacgtac ggggtcatat aatcacagat tctactgcgc ccgtcaatcc aatgggggtt
     9001 ttagcggcat ttctcctaac tgggccggat ggtttatcat cacaactaac acgctgtctc
     9061 atatcggacg agacaatttc gattttatgt tccagtcctt gattatcttc tctcaagtta
     9121 ctgcagttgc cagacagagc catctcaagt ccggggggac acatcatttt cacatcaaat
     9181 gtttggactg cttacgcccg gtggaagagc cgactcttga cacggtagtc gaatacactt
     9241 ttccagacat gagtgtcgag ctcgccaaat ggaagcccgc tgaagtaccc tggttcacta
     9301 tcaaacctgt catcgagctg caagaaggag actggtccgc cctagacttt cgggttcaat
     9361 ccttccactt gggaaggata ttagggttct actacacgga tactcgagga cagcgaggga
     9421 gagaggtaga cgatctcttc cccatcgtct tagggaaata cgtggaccca gacgggttca
     9481 tcgacgggat agtcgacggg attttccgag cgagcagtct gtctctctct cataggaaaa
     9541 cagctacaat gggacaaaac cacgccgaag ctctaacgag taatttcttc tccaatgcct
     9601 cttcattgtc tcgggatggg ggatttatta ccctgatgac agagccggat atgtatcagc
     9661 ctatccggag ggcacctcaa cggatatccc cagcctaccc aagctcgaga atggatctat
     9721 cggaatctat atcggccatc ttattccaga ggtaccggtc caacattcaa gccagtcgga
     9781 aatactgccc catgtcagcc gatctctgga tcttcgcaga tttcatctct gtatctgtag
     9841 caggcacatt tatattggcg gaccgagctt gtacggtgtt tttcaaaaat aaactggtga
     9901 aagcagataa agaccagcta gcagttatat ccggtataga tagcatagtg aggtctgcgg
     9961 ataccagtca agagtatctg gacatactaa tgcagtctgt caaggtctac tgtactccga
    10021 atgaaggaag agaggctgcc aggcagatta ggagaataag agctatgtcc gaaatggacg
    10081 ttgaggaaga gccgggagag ttcaacctgc aaatccccat gtggactaga tctactccgg
    10141 tagcatacag tgtgactccc actgtttttt ccaatgtagg ggtcccggac atccggagtc
    10201 cagtgatatc tggtctgaga ctggcccagc ttgccacggg gtcattttac aagatagaag
    10261 ccattttaga taatgcggga ctggtttacc aagactttat cagtgggggg gacggatcag
    10321 ggggatgcac agcgactctc cttcggagga gcatctctag tagagcgatc ttcaatagcc
    10381 taatggcggg ggaaaatcta tccttccgag gctcgtcgcc ggctcctcct tccgctctag
    10441 ttcaaatgcc cgcttggatc aagtccagat gtgtcaacct cgaaaactgc tggcaaaaag
    10501 cctcagacct gaggaggccc gaaacatgga aacaatttca aaagaccgtc tcagagcata
    10561 tgatgaaggt gggattgatc ttcttagata tggagttgat aggacaaata gacgaggacg
    10621 aaatattgga ctgtctactg agatacggtc tatcaatcct ccgacctcac gggaagatcc
    10681 tgtacaagac gtatgctggt cagttgttag gatccgctaa caacgtcttg accaagatcg
    10741 gttcatgctt tcaccgcgtc tccttgtacc agacctctat gaccggatct cactcttcag
    10801 aagtttatgt cctcatggaa ggccaggttg taaaccgctc ctccatccag tatccagacc
    10861 tgtcctcctg caaggactgg ttgctagaca gtttctgctt tcgtactgta gacgaggaga
    10921 gagaaagagc cttgaggctt ttcaattggg agtctgtaga aggaatccct aggcggttct
    10981 tccctgatct ggagttggag tttcacaatt tgctaagaac atcgggtatt gatccggcta
    11041 cagttcctat tattgcccag aacatttact actcatcccc ccatcaactc ccctctatct
    11101 tgattggagc aattctggga gggacggaaa gtgtttttcc cacagcccga tttaggaggg
    11161 tatccgggct gatcccttca gatcagaaaa tactcaagtg gtccgccatg gtgtttggag
    11221 tggcatattg gctctctctt gcgatggatg agcctgacct ttacagaaag acacatatcg
    11281 tcaaccagca ggggatctct ttctcttatt tggtagaata cagcgatgat caacacactc
    11341 acggggcgct gaagtggtcc ttgtcccgca atttggggcg aactaagact gtcaggctag
    11401 acagtcaaca agctcagcag tcgagatgga tcagagccct aacgcggctg tgtgtctcta
    11461 gaaatttggg ttcagataat gacctcatca agtcagtagc caggtcaatt gccccgaatg
    11521 taaaggtatc taccattcta gccagatcag gaacactaga cgtgtttacg gacgagatct
    11581 tacttcctcc cggcaagtgg gggacaggat atgaggacga ggtcgatttg atgagagaac
    11641 cagatgagga ttccctgtaa gaccagatca aagagggaaa agagacagaa gagagaacat
    11701 gaaaaaaaca tgatcccgat tcctatagtc tgataaggac ctctaggagt atgcttgttg
    11761 tgtggtgttt ctccatttc
//
LOCUS       F16_2/BR2021           11775 bp    cRNA    linear   VRL 17-MAR-2025
DEFINITION  Merida virus isolate F16_2/BR2021 complete genome.
ACCESSION   F16_2/BR2021
VERSION
DBLINK      BioProject: PRJNA1223432
            BioSample: SAMN46822115
KEYWORDS    .
SOURCE      Merida virus
  ORGANISM  Merida virus
            Viruses; Riboviria; Orthornavirae; Negarnaviricota;
            Haploviricotina; Monjiviricetes; Mononegavirales; Rhabdoviridae;
            Alpharhabdovirinae; Merhavirus; Merhavirus merida.
REFERENCE   1  (bases 1 to 11775)
  AUTHORS   Fuques,E., Massey,A.L., Qureshi,F.I., Campos-Silva,J.V., Ferreira
            da Silva,D.J., Peres,C., Levi,T. and Vega Thurber,R.L.
  TITLE     Large-scale metagenomic surveillance study expands the known
            diversity of RNA viruses in mosquito populations from the Amazon
            Basin
  JOURNAL   unpublished
REFERENCE   2  (bases 1 to 11775)
  AUTHORS   Fuques,E.
  TITLE     Direct Submission
  JOURNAL   Submitted (17-MAR-2025) Ecology, Evolution, and Marine Biology,
            University of California, Santa Barbara, UCSB Marine Science
            Institute, Santa Barbara, California 93117, United States
COMMENT     Bankit Comment: ALT EMAIL:eddiefuques-villalba@ucsb.edu
            Bankit Comment: TOTAL # OF SEQS:9
            
            ##Assembly-Data-START##
            Assembly Method       :: rnaSPAdes v. 3.15.3
            Sequencing Technology :: Illumina
            ##Assembly-Data-END##
FEATURES             Location/Qualifiers
     source          1..11775
                     /organism="Merida virus"
                     /mol_type="viral cRNA"
                     /isolate="F16_2/BR2021"
                     /isolation_source="Mosquito pool"
                     /db_xref="taxon:1803034"
                     /country="Brazil"
                     /collection_date="2021"
                     /note="Viruses; Riboviria; Orthornavirae; Negarnaviricota;
                     Haploviricotina; Monjiviricetes; Mononegavirales;
                     Rhabdoviridae; Alpharhabdovirinae; Merhavirus; Merhavirus
                     merida."
     gene            123..1559
                     /gene="N"
     CDS             123..1559
                     /gene="N"
                     /codon_start=1
                     /product="Nucleoprotein"
                     /translation="MTTIATLIPSNPYEGLEGDVDHTGFSDLSVKTGETSTWGVVEST
                     HMGGTEIQYTSSVLSGEEAEKPKLNHCAITGDLYKIAHLVWEKIKARTLTSAEAVAFL
                     WAAGKEFSSVIDKPWKSYDITILGAKEGGLVNVQSLLKSVPSNNRVLEVASTEQELKK
                     SIPFLVGICLAPYRIIQGMKVEYMDSLKQRMWTQIKGLVDPEIKKEEVTNFEFSGWLD
                     DRSDWSQEKDYGVIVAGYDMFWCKCKDEKSASLRVCTIRARYLDCTAFMGWQYLRNIT
                     KLPFLELATWIWDDSMAAEFRQIFKKGEELDKEDSYLPYLSSMRISRKSPYSASVNPY
                     LHMWIHSYGCLKSTTRSYNARMVGEINTDIPLRNAVFMYVAKGQGGDWKRQIVYKGDV
                     GHKQTFVIPDGEVDTKKGKKREKIPPPPKPEARYWHRYIMAHGGDLPPHMWESVVKAL
                     ASIPNPRSQSIGEYLRRWGLNQQMIRTG"
     gene            1651..2853
                     /gene="P"
     CDS             1651..2853
                     /gene="P"
                     /codon_start=1
                     /product="Phosphoprotein"
                     /translation="MSSSGGESDHTTRSQEDSRIKGFYSEGVNLPQESVSCLGALLEY
                     DQEGLEKTFSQMDLEDPLTGEREGGSVQVSVPWGTVSEEQQAEYLRLLRLYEIPHPET
                     PEEDTGVDEDELSCGTPSLPPTSPSLSSEGGDRPLSPFLFSDEEYIEYVDITVPEELQ
                     DVALRTPLISLLRDVVRVMVNSKNEPFYSLQKYDLRQGTVRLARVGNLYTYCPEGTPI
                     PVLEQRVSPKTRKKISLSAPQTNPTESSAQGPTSLGSMADPTPSCSSTKTDIALGQTN
                     QMSQTTEESWPSPDHSGSPPNLERSVTIKRAVSPSSSSHYSQTSSVGSPSEDEEEIEV
                     AQESYSFMCPIYGSSEMSVKVFPGYEVEPLMKLGMVPPEIFRAILRDRGLLRALEAVL
                     DIGQTHMT"
     gene            2923..3468
                     /gene="M"
     CDS             2923..3468
                     /gene="M"
                     /codon_start=1
                     /product="Matrix Protein"
                     /translation="MLKGKPGPSKRSPSTGHVPFQGRLDMSLTIFTDKPYSSMEEAFL
                     HLIEIQDYISETRDLKGLYLGLIAISILFSKCDARGNGVMYTMYLKDLVSLISTDSAL
                     ASGPLRTFSYERAHDLRGKTALVRFQLNFEQSGLECESLLSVLLKRDKNKEVMSSSTS
                     YLKLWRLKMIDYKRGTLFSLS"
     gene            3575..5101
                     /gene="G"
     CDS             3575..5101
                     /gene="G"
                     /codon_start=1
                     /product="Glycoprotein"
                     /translation="MLRMILTILGICSFVEGLPVTHHGRLYIGPTGVVTPWKSISPES
                     VDCKASVPRLGLELTPEHKFVETKRWSPHVTAPTSGYTCSLIQKRTTCSRSFFGYDGI
                     KKETKISLPSAQACREAFQRFRENHLEEIEHPYPTCHWLGDDTAEAKGLKISLVPVEY
                     NPFSGKYTDHILAGGVCDSVPCMVADRSGYWFNSSEPVGECFPDPAIKIFFVDRNDTL
                     TPKTEFVSLSLQARSFKGACKAKYCGLDGFLLNTNEWIENSRSFSNRYSSASAIRDCY
                     NMSKSYAYLTTQAIIGQVLGSSQSDALLAECRKVKDKLMLGEPISRTDLQLFSPESEG
                     RGPVYRFFNGSLQVATAKYESLVFPDDTAASLHGYSLGATVNTSTPVLWPHAIRINRD
                     IVDGPNGMFWFRGRLIHPRTWEGRIQEVSQHLVQLYSLKFKTPGVPDIDQGNIVEPLS
                     NWEWTSPAVIRPVAHLTLLESLALLAGGVLILILCVKITVWKRTKRPRLSAGVQPSWR
                     "
     gene            5255..11665
                     /gene="RdRp"
     CDS             5255..11665
                     /gene="RdRp"
                     /codon_start=1
                     /product="RNA-dependent RNA polymerase"
                     /translation="MEDFDFCDLLDCQDEAAYAEGEDELRGEFDEDGDKMYSDPGSVP
                     GHLVDHDYTLDRPLIGEELDAFVSHMKGHLYNRHFSNGSWKFRESWLRDQGAKIEDLT
                     GSATFHRWLVRLIRSPRPTDDIDKVLSEVDEGAKESFPIVSGFLKKWCDRKTSFKKRS
                     DMKASTKQMGSIYLTFHQIVLMMNSSTESEGEGLGKTFGLKFDWRDGNPAFVGELSDL
                     GKVFICNGVLIFDRSGQSLDRDMTLMVKDLAGGRFQTLIHSEFKEAPAYPASHYKNIL
                     SLFEAGDELLKDLGSSAYSIIKLLEPVALEKMHVLASAARPLIPDFTQFGDHLKKEKL
                     SAIQKSPKASNFFRLIEQSVDINFLLTAFGSFRLWGHPFIDYLEGLKKLHENTTMGKQ
                     IDKAYAEALASDLAYKVLHDEFLKSRRWHVDGRLLPKDHPLKAYVDKNQWPSSGLIQS
                     LGDIWHLLPLTPCFTVPDMFDPSIIYADKFHSPTRSEIIRHLTKGVGNIKSKSVLESF
                     IQKPATNWKEFLERINREGLDLEHLAIALSAKEREIKDIGRFFALMTWELREYFVVTE
                     YLIKLFYVPLFKGLTMADDLNTVTMKMLKASDGQSARDYKTITIANHIDYSKWNNHQR
                     PEANNPVFKVMGQFLGLPNLFTRTHEFFSKAFIYYKNRSDLIGTDGTNLFNKPGPLVC
                     WEGQPGGLEGLRQKGWSITNYLCIERQAKIRSTSLRALAQGDNQVLATRYTIRPHRSE
                     QELVEHIQSAVYNNKAILDSVRAGTAKLGLIINENETLQSASLMVYGKVIMYRGLFTC
                     LSEKRYSRVLCTTNDQLPNLSSVIGTIGTNCLTVCHYSDTPFDAILQYNWLGNFGRVM
                     IEMHNPAIKRPMGDLIKSWTEEERRSYRLYFLLLDPALGGVGGMSLTRFLIRQFPDPI
                     TESLSFWSLVRELEISGEVTTLAVKAGNPRMGKYRSSHFKKLIENPTGLNLPRGISSL
                     TVLRTKIRHGLLANVEKIGNEVVKNSLRRVKADNGRFLSFLESIKPCFPRFVSEFYSS
                     TFMGIVEGTISLFENSKSIRKNLKSRLGSEFDEIVVRSEFSSISGLKQGGNDRRSRLE
                     WKCSSTKADDLRRMSWGGRVIGATVPHPLELLSCGKLQNLNCAECSAPGYQADYVAAV
                     CPQEPFWRGPERGPYDPYLGSKTAETTSLIQPWEKETNVPLIRRAVALRKVISWFVER
                     DSNLARILCNNVKALTGEDLGGLARGYKRTGSYNHRFYCARQSNGGFSGISPNWAGWF
                     IITTNTLSHIGRDNFDFMFQSLIIFSQVTAVARQSHIKSGGTHHFHIKCLDCLRPVEE
                     PTLDTVVEYTFPDMSVELAKWKPAEVPWFTIKPVIELQEGDWSALDFRVQSFHLGRIL
                     GFYYTDTRGQRGREVDDLFPIVLGKYVDPDGFIDGIVDGIFRASSLSLSHRKTATMGQ
                     NHAEALTSNFFSNASSLSRDGGFITLMTEPDMYQPIRRAPQRISPAYPSSRMDLSESI
                     SAILFQRYRSNIQASRKYCPMSADLWIFADFISVSVAGTFILADRACTVFFKSKLVKA
                     DKDQLAVISGIDSIVRSADTSQEYLDILMQSVKVYCTPNEGREAARQIRRMRAMSEMD
                     VEEEPGEFNLRIPMWTRSTPVAYSVTPTVFSNVGVPDIRSPVISGLRLAQLATGSFYK
                     IEAILDNAGLVYQDFISGGDGSGGCTATLLRRSISSRAIFNSLMAGENLSFRGSSPAP
                     PSALVQMPAWIKSRCVNLENCWQKASDLRRPETWKQFQRTVSEHMMKVGLIFLDMELI
                     GQTDEDEILDCLLKYGLSILRPHGKILYKTYAGQLLGSANNVLTKIGSCFHRVSMYQT
                     SMTGSHSSEVYVLMEGQVVNRSSIQYPDLSSCKDWLLDSFCFRTVDEERERALRLFNW
                     ESVEGIPRRFFPDLELEFHNLLRTSGIDPATVPIIAQNIYYSSPHQLPSILIGAILGG
                     TESVFPTARFRRVSGLIPSDQKILKWSAMVFGVAYWLSLAMDEPGLYRKTHIVNQQGI
                     SFSYLVEYSDDQHTHGALKWSLSRNLGRTKTVRLDSQQAQQSRWIRALTRLCVSRNLD
                     SDIDLIKSVARSIAPNVKVSTILARSGTLDVFTDEILLPPGKWGTGYEDEVDSMREPD
                     EDSL"
BASE COUNT     3088 a   2821 c   2980 g   2886 t
ORIGIN      
        1 taaaaatccc cactcaacag tcataatccc tgttgtcatt ggaggtctat ggaaatcctt
       61 aacataacta gtattaatta actctgatat ttgacacttt tggatcttct ggagcgcccg
      121 acatgactac tatcgccact ttgattcctt ctaaccctta cgagggactt gaaggagatg
      181 tggatcatac cggcttcagc gatctgtcgg tcaaaaccgg ggaaacgtcg acatggggtg
      241 tcgtagagtc cactcatatg ggaggaacgg agattcagta tacctcttcc gttctgagcg
      301 gagaagaagc ggagaagcct aagctcaacc actgtgccat aacaggggac ctctataaga
      361 tcgcgcactt ggtatgggag aaaatcaagg ccagaacttt gacttccgcc gaggccgtgg
      421 cgttcctttg ggcagctgga aaggaatttt ccagtgtcat cgacaagcct tggaagtcat
      481 acgacataac catcctgggt gctaaggagg gaggattggt caatgtccaa tctctcctca
      541 agagtgttcc gtccaacaac agggttctgg aggtagcgtc aacggagcaa gagctgaaaa
      601 agtcgatccc cttcttggtt gggatctgtc tcgcccctta ccgcattatc cagggaatga
      661 aggttgagta catggactcc ctcaagcaga gaatgtggac tcagatcaaa gggctagtgg
      721 atcctgaaat caaaaaggag gaggtcacca actttgaatt ctcaggatgg ttagacgata
      781 gatctgactg gtcccaagag aaggactacg gagttattgt cgctggatac gacatgttct
      841 ggtgcaagtg caaggacgaa aaatctgctt ccttgagggt atgcaccatt agggctaggt
      901 acctggattg taccgccttc atgggttggc aataccttcg gaacattacc aagttgccat
      961 ttcttgagtt ggctacctgg atctgggacg attccatggc agctgagttt cgacagatct
     1021 tcaagaaagg agaggagctg gacaaggagg actcttacct cccttatctc tcgagcatga
     1081 ggatatccag aaagagtcct tactctgcca gtgtgaaccc ctacctgcat atgtggatcc
     1141 actcatacgg gtgcctcaag agcaccaccc ggtcatacaa cgctaggatg gtgggcgaaa
     1201 tcaatactga cattcctcta aggaatgcgg tctttatgta tgtcgcaaag ggtcaaggag
     1261 gggattggaa aaggcaaatt gtctacaaag gagacgtggg acataagcag acattcgtta
     1321 tcccggacgg tgaagtggat accaagaaag ggaagaaacg agagaaaatc cctccgcctc
     1381 cgaagccaga ggctcgttat tggcacaggt atatcatggc gcacggggga gatctgcctc
     1441 ctcatatgtg ggagtccgtt gtcaaggctc tggccagcat cccgaatccg cgtagtcagt
     1501 cgatcggaga atacttgcgg cgctgggggc tgaatcagca gatgatccgc acgggttgag
     1561 cactcacctc acggaccctc ggatgcccag ctggttacat gaaaaaaact ccaacataac
     1621 taactcgacc ttgggatccg atcattcaca atgtctagct ccggtggaga atcggaccat
     1681 actacaagat cccaggagga ttcccgaatt aagggctttt actccgaggg ggtcaatctc
     1741 ccccaggaga gtgtctcatg cttgggtgca ctcctggagt acgaccaaga aggtctcgaa
     1801 aagacttttt ctcagatgga cctggaggac cccttgactg gggagagaga agggggctcc
     1861 gtccaggttt ctgtaccctg ggggacagtc tcggaagagc agcaggctga gtacctcaga
     1921 ctcctccgct tgtacgaaat cccgcatcca gagactccgg aagaggacac aggggtcgat
     1981 gaagatgagc tgtcgtgtgg aaccccttct ttacccccta cctctccgtc attatcctcg
     2041 gaaggaggtg atcgaccatt gtctccgttt ttgttctcag acgaagaata tatagaatat
     2101 gtcgacatta ctgttccaga agaattgcaa gatgttgccc tccggactcc cctcatatcc
     2161 cttttaagag acgtagttag ggtcatggtc aactcaaaga atgagccttt ctattctctg
     2221 cagaaatacg atctaaggca ggggacagta aggcttgcca gagtgggtaa tctgtacaca
     2281 tactgtcctg aaggtacccc cattcccgtg ttagagcaga gggtgtcccc gaaaactcga
     2341 aagaagatat ccctttcggc cccgcagacc aacccaacgg aatcctctgc ccagggtccc
     2401 acatccctcg gctcgatggc cgatcccact ccatcctgct cctcgaccaa gaccgacatt
     2461 gccttaggcc agaccaacca aatgtcgcag accaccgaag aatcatggcc ctctcctgat
     2521 cactctggtt ctccaccgaa cctagagaga agtgtcacta tcaagagagc agtaagccca
     2581 tcgtcttcca gccattattc tcaaacctcc tctgtaggat ccccctcaga ggacgaagag
     2641 gaaatagagg tcgcgcagga gtcttactcc ttcatgtgtc cgatttacgg atcctccgag
     2701 atgagcgtga aggttttccc cggatacgaa gttgagcctt tgatgaaatt ggggatggtc
     2761 ccgccagaaa tcttccgagc aatcctccgg gatcgtgggc ttctgagggc cttggaggct
     2821 gttttagata taggtcagac acacatgaca tgaaaaaaac tccaacatca ctcacctgag
     2881 actcattccc aggttattct tgccaacatg agttttgtgt caatgcttaa ggggaagccg
     2941 ggtccctcta agaggtcccc ttctaccgga catgtcccgt tccagggcag gcttgacatg
     3001 tcactgacta tattcactga taaaccgtac tcctctatgg aagaggcttt cttacatcta
     3061 atagagattc aagactatat atccgagacc cgggacttga agggcctgta cctcggattg
     3121 atcgctattt ccatactgtt ttcgaaatgt gatgctagag ggaatggagt gatgtacacc
     3181 atgtatctta aagatctagt atctctaata tccacggact ccgctctcgc cagtggacct
     3241 cttagaacgt tctcatacga gagagcccat gacctaaggg gtaagactgc tttggtccga
     3301 ttccagctaa actttgagca gtcgggactg gagtgtgagt ctctgctatc tgtattgctc
     3361 aaaagagata agaataagga ggtaatgtct agctcgacca gttacctcaa gttatggaga
     3421 ctcaagatga tcgattataa gagagggacc ttgttttcac tctcttaggc ccctttgtag
     3481 acttggacct tgttattcca caataaagac ataacataac tagaaacttg aaaaaaagtt
     3541 cctctgtgaa ttccaggtag acgggccgca aaagatgttg aggatgatac tcactattct
     3601 cggtatttgc tcctttgtgg agggactgcc agtgacacac cacggccgac tctacatcgg
     3661 accaacgggg gttgtcactc cctggaagag tatctcgcca gaatcggtgg actgcaaggc
     3721 atctgtccct cggcttggac tagagctaac tccagaacac aaatttgtag agaccaaaag
     3781 atggtccccc catgtgacgg cccccacttc aggatacaca tgctccctga tccaaaaaag
     3841 gacgacttgc tcccggagtt tctttggata tgacggaata aaaaaggaaa caaagattag
     3901 ccttccatct gctcaagctt gtagagaggc ctttcagaga ttcagagaga accatcttga
     3961 ggaaatcgaa catccctacc caacttgtca ttggctaggt gacgacactg ctgaggcaaa
     4021 aggactcaag atctccctcg ttcccgtgga gtacaacccc ttctcaggca aatatacaga
     4081 tcatatccta gcaggaggtg tctgcgactc tgtaccatgc atggttgccg acaggtctgg
     4141 ttactggttc aattcgtcgg agccagtcgg agaatgcttc cctgatccgg ccattaagat
     4201 cttctttgtg gaccgaaatg acactctcac tcccaagaca gagtttgtgt ctctgagtct
     4261 tcaagccaga agcttcaaag gggcatgcaa ggccaagtat tgcggattag atgggtttct
     4321 cctaaacacc aatgagtgga tagaaaatag tcgatccttt tcgaacagat actcctctgc
     4381 cagtgccatt cgagactgtt ataacatgtc aaagtcctat gcctatctga cgactcaagc
     4441 cattattggt caggtattgg ggtcctctca gtctgacgct ctactggcgg agtgccggaa
     4501 agtgaaggac aagttgatgc tgggggagcc tatatcccgg acagatctcc agctattctc
     4561 tccggagtcc gaaggaagag gccccgtgta tagattcttc aacggatctc tccaggttgc
     4621 tactgcgaag tacgagtccc tggtcttccc ggatgacacg gctgcatctc ttcacggata
     4681 ctccttgggg gcaacagtaa acacaagtac tcccgtccta tggcctcatg ctattcgcat
     4741 caaccgggac atagttgatg gaccaaacgg aatgttttgg tttagaggga gattgattca
     4801 tccccgcacc tgggagggga gaatccaaga ggtatcccaa cacctcgttc aactgtactc
     4861 tcttaagttc aagaccccag gagtacctga catcgaccaa ggaaacattg tcgagcctct
     4921 cagcaactgg gagtggacaa gtcctgctgt aattcgacct gtcgcccatt tgacactttt
     4981 ggaatctctg gctctgctgg cagggggagt gttgatcttg atcctatgtg ttaagatcac
     5041 tgtctggaaa cggactaaga ggcctcgttt gtccgccgga gtgcaaccct catggagatg
     5101 aagaccgtta tgtatcccgc ctgttcttgg tttatctgta gcctgaattc aattttgccg
     5161 tactattggg tgattctttt cctcttctga ttatatgtct gtgaactttt aacatgaaaa
     5221 aaaccaacaa aactcaacgg gtatcgtata aaaaatggaa gactttgatt tctgtgatct
     5281 gctggattgc caagacgagg cggcttatgc agagggagaa gatgagttaa gaggcgaatt
     5341 tgacgaggat ggagataaaa tgtactcgga cccgggctca gtgccgggac acctcgtgga
     5401 ccacgactac acattggacc gccctctcat aggagaggag ctggacgcat ttgtctccca
     5461 catgaaggga catctgtaca atcgacactt ttctaacgga tcatggaagt ttcgggagtc
     5521 atggctgcga gaccaggggg ctaagatcga agacttgaca gggtcggcaa catttcaccg
     5581 gtggttggtc aggcttatca gatcccctcg gcctacagat gatatagaca aggttctttc
     5641 tgaggtggat gaaggagcaa aagagtcgtt tccgattgtg tcagggtttc tgaagaagtg
     5701 gtgtgatcga aagacctcat ttaagaagag atcagatatg aaggcgtcga ccaagcagat
     5761 gggatcaatc tatctgacct tccaccagat tgtgctgatg atgaacagct caactgaatc
     5821 ggaaggagaa ggattgggga aaacgtttgg actgaagttc gactggagag atgggaaccc
     5881 cgcgttcgtg ggtgagcttt ccgacttagg aaaggtgttc atctgcaacg gggttctgat
     5941 ctttgaccgg tctggtcaat ctctggatag agacatgact ttgatggtca aagatctagc
     6001 gggcggccga ttccagactc tgattcactc agagttcaag gaagccccgg cgtaccccgc
     6061 ctcccattac aagaacatcc tgtctttgtt cgaggccgga gatgaattgt tgaaagattt
     6121 ggggagctcc gcctattcca ttatcaagct cctggagccg gttgctctgg agaagatgca
     6181 tgttttagcc agtgcagccc gacctcttat tccagacttt actcagtttg gagatcattt
     6241 gaagaaagag aaattgtcgg cgattcagaa aagcccgaag gcttcgaact tcttccggtt
     6301 gatagaacag agcgtcgata tcaacttctt gctgaccgca ttcggcagct ttagattgtg
     6361 gggacaccca tttatagatt atttggaggg tctaaagaag ctccatgaga atacgacaat
     6421 ggggaaacaa attgataaag cttacgctga ggccctggca tcagacctag cgtacaaggt
     6481 ccttcatgat gagttcttga agagtaggag atggcatgta gatggacgcc tgctgccgaa
     6541 agatcaccct ctcaaagcct atgtggacaa gaaccagtgg ccatcttcgg gattgattca
     6601 atctttgggc gatatctggc accttctacc tttgactcct tgtttcacag ttcccgatat
     6661 gttcgacccg tcgataatct atgcagacaa gttccattct cctactcggt ccgagatcat
     6721 ccgccactta accaagggag ttggcaacat aaagtctaag tcggtcctcg aaagcttcat
     6781 ccagaagccc gctacaaatt ggaaggagtt cctcgagcga atcaatagag aaggacttga
     6841 cctagaacac ctagccattg ccctcagtgc aaaagagaga gaaatcaagg acatagggag
     6901 attcttcgcg ctcatgacct gggagttgag agagtatttt gtggttactg aatatctcat
     6961 caagctgttc tatgttcctc ttttcaaagg gctgactatg gctgatgatc taaatacggt
     7021 gactatgaaa atgttgaagg cttccgacgg ccagagcgcc cgagattaca agaccatcac
     7081 tatcgccaat cacattgact actctaaatg gaacaatcat cagagacctg aggcgaacaa
     7141 ccccgtgttc aaagtaatgg gacagttcct ggggttgcca aacctattca ctaggaccca
     7201 cgaattcttc tccaaggcct tcatttacta caagaaccga agtgatttga tcggcacgga
     7261 tggaactaat ctctttaaca aacctggccc cttagtgtgt tgggaaggtc agccgggagg
     7321 attggaaggg ttgagacaga agggctggag cataaccaac tacctctgca tagagaggca
     7381 agccaagatt aggtctacaa gccttagggc cctcgctcaa ggggacaatc aggttcttgc
     7441 cacaagatac acaatccgac ctcatcggtc ggagcaggaa cttgttgagc acatccagag
     7501 tgctgtatat aacaacaagg caatcttgga ctccgtcagg gcagggacag ccaagctagg
     7561 tctgatcatc aacgagaacg aaacacttca atccgcatcc ttgatggtct acggaaaggt
     7621 gattatgtac agagggctgt tcacctgcct gtcagagaag agatactctc gtgttctttg
     7681 cacgaccaac gaccagcttc ccaatctatc ttctgttatc gggacgatcg gaacaaattg
     7741 tctgaccgtg tgtcattact ccgatacccc gtttgatgcg atccttcagt acaattggct
     7801 aggaaatttt gggagagtta tgattgagat gcacaacccc gctattaaga ggccgatggg
     7861 tgatctcatc aaatcttgga ctgaagaaga aaggaggtct taccgattgt attttctcct
     7921 ccttgatccg gccctggggg gggtaggggg gatgtcactg actcgcttcc tcattcgaca
     7981 gttcccagac cctattacag aaagtctctc gttttggagc cttgtcagag agttggagat
     8041 ctcaggagaa gtaacgaccc tggcagtcaa ggccggaaac cctcggatgg gaaaataccg
     8101 gtcctctcat ttcaagaagc tgatagaaaa tccgaccggc ctaaaccttc ctcgaggtat
     8161 ctcgtctctc acagtcctca ggacgaagat caggcacgga cttctggcca acgtcgagaa
     8221 aataggtaac gaagtagtca agaactctct taggcgagtc aaggctgaca acgggagatt
     8281 cttatccttc ctcgagtcta tcaagccctg ttttcctcgc ttcgttagtg agttttactc
     8341 atcgacattc atgggaattg tcgaaggaac gatcagcttg tttgaaaact cgaaatctat
     8401 tcggaaaaat ctgaaatcta ggttagggtc ggagttcgac gaaattgtgg taaggtccga
     8461 gttctccagt atatctggac tcaaacaagg aggaaatgat cgtcggagta ggctagagtg
     8521 gaaatgttcc tccacaaaag ctgacgatct tcgacggatg tcatggggag gccgagtaat
     8581 aggagcaacg gtgccccacc cgcttgagct tctgtcctgc ggaaaattac aaaacctgaa
     8641 ttgtgccgag tgctctgccc caggatatca ggccgattac gtggctgcgg tctgccccca
     8701 ggagccgttt tggagaggac ctgagagagg accctatgat ccttaccttg ggtccaagac
     8761 tgctgagaca actagtttga ttcaaccatg ggagaaagag actaacgtcc ctctgatcag
     8821 acgggccgtt gccctccgga aagtcatctc atggtttgtc gagagagact ccaacctggc
     8881 tcggatctta tgtaacaatg tgaaggcctt aacaggtgag gacctgggag gactagccag
     8941 gggatacaaa cgtacagggt catataatca cagattctac tgcgcccgtc aatccaacgg
     9001 gggttttagc ggcatttctc ctaactgggc cggatggttt atcatcacaa ctaacacgct
     9061 gtctcatatc ggacgagaca attttgactt tatgttccag tccttgatta tcttctctca
     9121 agtgactgca gttgccagac agagccacat caagtccggg gggacacatc actttcacat
     9181 caaatgtttg gactgcttac gcccggtgga agagccgacc cttgacacgg tagtcgaata
     9241 cacttttcca gacatgagtg tcgagctcgc caaatggaag cccgctgaag taccctggtt
     9301 cactatcaaa cctgtcatcg agctgcaaga aggagactgg tctgccctag actttcgagt
     9361 tcaatccttc cacttgggga ggatattagg gttctactac acggatactc gaggacagcg
     9421 ggggagagag gtagacgatc tcttccccat cgtcttggga aaatacgtgg acccagacgg
     9481 gttcatcgac gggatcgtcg acgggatttt ccgagcgagc agtctgtctc tctctcatag
     9541 gaaaacagcc acaatgggac agaaccatgc agaagctcta acgagtaatt tcttctccaa
     9601 tgcctcttca ttgtctcgag atgggggatt tattaccctc atgacagagc cggatatgta
     9661 tcagccgatc cggagggcac ctcaacggat atccccagcc tatccaagct cgagaatgga
     9721 tctatcggaa tctatatcgg ccatcttatt ccagaggtac cggtccaaca ttcaagctag
     9781 tcggaaatac tgccctatgt cggccgatct ctggatcttc gcagacttca tctccgtatc
     9841 tgtcgcaggc acatttatat tggcggaccg agcctgtacg gtgtttttca aaagtaaact
     9901 ggtgaaagca gataaagacc agctagcagt tatatccggt atagatagca tcgtgaggtc
     9961 tgcggatacc agtcaagagt atctggacat attaatgcag tctgtcaagg tctactgtac
    10021 tccgaatgaa ggaagagagg ccgccaggca gattaggaga atgagggcta tgtccgagat
    10081 ggacgttgag gaagagccgg gagagttcaa cctgcggatc cccatgtgga ctagatcgac
    10141 cccggtagca tacagtgtaa ctcctactgt cttttccaac gtaggggtcc cggacatccg
    10201 gagtccagtg atatctggtc tgagactggc ccagcttgcc acggggtcat tttacaagat
    10261 agaagccatc ttagataatg caggactggt ttaccaagac tttatcagtg ggggggacgg
    10321 atcaggggga tgcacagcga ctctccttcg gaggagcatc tctagtagag cgattttcaa
    10381 tagcctaatg gcgggggaaa atctatcctt ccgaggctcg tcgccggctc ctccttctgc
    10441 tctggttcaa atgcccgctt ggatcaagtc cagatgtgtc aacctcgaaa actgctggca
    10501 gaaagcctca gacctgagga ggcccgaaac atggaaacaa tttcaaagga ccgtctcaga
    10561 gcatatgatg aaggtggggt tgatcttctt agatatggag ttgataggac aaacagacga
    10621 ggacgaaata ttagactgtc tgctgaaata cggtctatca atcctccgac ctcacgggaa
    10681 gatcctgtac aagacgtatg ctggtcagtt gttaggatct gctaacaatg tcttaaccaa
    10741 gatcggttca tgctttcacc gcgtctccat gtaccagacc tctatgaccg gatctcactc
    10801 ttcggaagtt tatgtcctca tggagggcca agttgtaaac cgctcatcca tccagtatcc
    10861 ggacctgtcc tcctgcaagg actggttgct ggacagtttc tgctttcgta ctgtagacga
    10921 ggagagagaa agagccttga ggcttttcaa ttgggagtct gtagaaggaa tccctcggcg
    10981 gtttttccct gatctggagt tggagtttca caatttgcta agaacatcgg gtattgatcc
    11041 tgctaccgtt cctattattg cccagaacat ttactactca tccccccatc aactcccctc
    11101 tatcttgatt ggagcgattc tgggagggac ggagagtgtg tttcccacag ctcgatttag
    11161 gagggtatct ggactgatcc cttcagatca gaaaatacta aagtggtctg ccatggtgtt
    11221 cggagtggca tattggctct ctctggcgat ggatgagcct ggcctttacc gaaagacaca
    11281 tatcgtcaac caacagggga tctctttctc ttatttggta gaatacagcg atgatcaaca
    11341 cactcacggg gcgctgaagt ggtccttgtc ccgcaatctg gggcgcacta agaccgtcag
    11401 gctggacagt caacaggctc agcagtcgag atggattaga gccctaacgc ggctgtgtgt
    11461 atctagaaat ttggattcag atatcgacct catcaagtct gtagccaggt caattgcccc
    11521 gaatgtaaag gtgtctacca ttctagccag atcaggaaca ctagacgtgt ttacggacga
    11581 gattttactt cctcccggca agtggggaac aggatatgag gacgaggtcg attcgatgag
    11641 agagccggat gaggattccc tataagacca gatcaaagag ggaaaaggac agaagaaaga
    11701 acatgaaaaa aacatgatcc tgattcctat agtctgataa tgacctctag gagtatgctt
    11761 gttgtgtggt gttta
//
LOCUS       F16_9/BR2021           11773 bp    cRNA    linear   VRL 17-MAR-2025
DEFINITION  Merida virus isolate F16_9/BR2021 complete genome.
ACCESSION   F16_9/BR2021
VERSION
DBLINK      BioProject: PRJNA1223432
            BioSample: SAMN46822119
KEYWORDS    .
SOURCE      Merida virus
  ORGANISM  Merida virus
            Viruses; Riboviria; Orthornavirae; Negarnaviricota;
            Haploviricotina; Monjiviricetes; Mononegavirales; Rhabdoviridae;
            Alpharhabdovirinae; Merhavirus; Merhavirus merida.
REFERENCE   1  (bases 1 to 11773)
  AUTHORS   Fuques,E., Massey,A.L., Qureshi,F.I., Campos-Silva,J.V., Ferreira
            da Silva,D.J., Peres,C., Levi,T. and Vega Thurber,R.L.
  TITLE     Large-scale metagenomic surveillance study expands the known
            diversity of RNA viruses in mosquito populations from the Amazon
            Basin
  JOURNAL   unpublished
REFERENCE   2  (bases 1 to 11773)
  AUTHORS   Fuques,E.
  TITLE     Direct Submission
  JOURNAL   Submitted (17-MAR-2025) Ecology, Evolution, and Marine Biology,
            University of California, Santa Barbara, UCSB Marine Science
            Institute, Santa Barbara, California 93117, United States
COMMENT     Bankit Comment: ALT EMAIL:eddiefuques-villalba@ucsb.edu
            Bankit Comment: TOTAL # OF SEQS:9
            
            ##Assembly-Data-START##
            Assembly Method       :: rnaSPAdes v. 3.15.3
            Sequencing Technology :: Illumina
            ##Assembly-Data-END##
FEATURES             Location/Qualifiers
     source          1..11773
                     /organism="Merida virus"
                     /mol_type="viral cRNA"
                     /isolate="F16_9/BR2021"
                     /isolation_source="Mosquito pool"
                     /db_xref="taxon:1803034"
                     /country="Brazil"
                     /collection_date="2021"
                     /note="Viruses; Riboviria; Orthornavirae; Negarnaviricota;
                     Haploviricotina; Monjiviricetes; Mononegavirales;
                     Rhabdoviridae; Alpharhabdovirinae; Merhavirus; Merhavirus
                     merida."
     gene            117..1553
                     /gene="N"
     CDS             117..1553
                     /gene="N"
                     /codon_start=1
                     /product="Nucleoprotein"
                     /translation="MTAIATLIPSNPYEGLEGDVDHTGFSDLSVKTGETSTWGVVEST
                     HMGGTEIQYTSSVLSGEGAEKPKLNHCAITGDLNKIAHLVWERIKARTLTSAEAVAFL
                     WAAGKEFSSLIDKPWASYDITILGAKEGGSVNVQSLLKSVPSNNKVLEVASTEQELKK
                     SIPFLVGICLAPYRIVQGMKVEYMDSLKQRMWTQIKGLVDPEIKKEEVTNFDFSGWLD
                     DRSDWSQEKDYGVIVAGYDMFWCKCKEEKSASLRVCTIRARYLDCTAFMGWQYLRNIT
                     KLPFLELATWIWDDSMAAEFRQIFKKGEELDKEDSYLPYLSSMKISRKSPYSASVNPY
                     LHMWIHSYGCLKSTTRSYNARMVGEINTDIPLRNAVFMYVAKGQGGEWKRQIVYKGDV
                     GHKQTFVVPDGEVDTKKGKKREKIPPPPKPEARYWHRYIMAHGGDLPPHMWESVVKAL
                     ASIPNPRSQSIGEYLRRWGLNQQMIRTG"
     gene            1645..2847
                     /gene="P"
     CDS             1645..2847
                     /gene="P"
                     /codon_start=1
                     /product="Phosphoprotein"
                     /translation="MSSSGGESDHTTKSQEDSRIQGFYSEGVNLPQESVSCLGALLEY
                     DQEGLEKTFSQMDLEDPLTGEREGGSVQVSVPWGTVSEEQQAEYLRLLRLYNIPHPET
                     PEEDTGVDEDELSCGTPSLPPTSPSLSSEGGDRPLSPFLFSDEEYTEYVDITVPEELQ
                     DVALRTPLMSLLRDVVRIMVNSKNEPFYSLQKYDLRQGTVRLARVGNLYTYCPEGTPI
                     PVLEQRGSPKTRKKRSLSTPQINPTESSAQGPTSFVSKADPPPSCSTTKTDIALSQTN
                     QVSQTTEESWPSPDHSGPPSNREGSVTIQRAASPSSSSHYSQTSSVESSSENEEEIEV
                     AQESYSFMCPIYGSSEMSVKVFPGYEVEPLMKLGMVPPEIFRAILRDRGLLRALEAVL
                     DIGQTHMT"
     gene            2917..3462
                     /gene="M"
     CDS             2917..3462
                     /gene="M"
                     /codon_start=1
                     /product="Matrix Protein"
                     /translation="MLKGKPGPSKRSPSTGHIPFQGRLDMSLTIFTDKPYSSMEEAFL
                     HLIEIQDCISETRDLKGLYLGLIAISILFSKCDARGNGVMYTMDLKDLVSLISTDSAL
                     ASGPLRTFSYERAHDLRGKTALVRFQLNFEQSGLECESLLSVLLKRDKNKEVMSSSTS
                     YLKLWRLKMIDYKRGTLFSLS"
     gene            3570..5096
                     /gene="G"
     CDS             3570..5096
                     /gene="G"
                     /codon_start=1
                     /product="Glycoprotein"
                     /translation="MLKMMLTILGICSFVEGLPVTHHGRLYIGPTGVVTPWKSISPES
                     VDCKASVPRLGLELTPEHKFVETKRWSPHVTAPTSGYTCSLIQKRTTCSRSFFGYDGI
                     KKETKISLPSAQACREAFQRFRENHLEEIEHPYPTCHWLGDDTAEAKGLKISLVPVEY
                     NPFSGKYTDHILAGGVCDSVPCMVADRSGYWFNSSEPVGECFPDPAIKIFFVDRNDTL
                     TPKTEFVSLSLQARSFKGACKAKYCGLDGFLLNTNEWIENSRSFSNRYSSTSAIRDCY
                     NMSKSYAYLTTQAIIGQVLGSSQSDALLAECRKVKDKLMLGEPISRTDLQLFSPESEG
                     RGPVYRFFNGSLQVATAKYESLVFPDDTAASLHGYSLGATVNTSTPVLWPHAIRINRD
                     IVDGPNGMFWFRGRLIHPRTWEGRIQEVSQHLVQLYSLKFKTPGVPDIDQGNIVEPLS
                     NWEWTSPAVIRPVAHLTLLESLALLAGGVFILILCVKITVWRRTKRPRLSAGVQPSWR
                     "
     gene            5250..11660
                     /gene="RdRp"
     CDS             5250..11660
                     /gene="RdRp"
                     /codon_start=1
                     /product="RNA-dependent RNA polymerase"
                     /translation="MEDFDFCDLLDCQDEAAYADGEDELRGEFDEDGDKMYSDPGSVP
                     GHLVDHDYTLDRPLIGEELDAFVSHMKGHLYNRHFSNGSWKFRESWLRDQGAKIEDLT
                     GSATFHRWLVRLIRSPRPTGDIDKVLSEVDEGAKESFPIVSGFLKKWCDLKTSFKKRS
                     DMKASTKQMGSIYLTFHQIVLMMNSSTESEGEGLGRTFGLKFDWRDGNPAFVGELSDL
                     GKVFICNGVLIFDRSGQSLDRDMTLMVKDLAGGRFQTLIHSEFKEAPAYPTSHYKNIL
                     SLFEAGDELLKDLGSSAYSIIKLLEPVALEKMHVLASAARPLIPDFTQFGDHLKKEKL
                     SAIQKSPKAANFFRLIEQSVDINFLLTAFGSFRLWGHPFIDYLEGLKKLHENTTMGKQ
                     IDKAYAEALASDLAYKVLHDEFLKSRRWHVDGRLLPKDHPLKAYVDKNQWPSSGLIQS
                     LGDIWHLLPLTPCFTVPDMFDPSIIYADKFHSPTRSEIIRQLTKGVGNIKSKSVLESF
                     IQKPATNWKEFLERINREGLDLEHLAIALSAKEREIKDIGRFFALMTWELREYFVVTE
                     YLIKLFYVPLFKGLTMADDLNTVTMKMLKASDGQSARDYKTITIANHIDYSKWNNHQR
                     PEANNPVFKVMGQFLGLPNLFTRTHEFFSKAFIYYKNRSDLIGTDGTKLFNKPGPLVC
                     WEGQPGGLEGLRQKGWSITNYLCIERQAKIRSTSLRALAQGDNQVLATRYTIRPHRSE
                     QELVEHIQSAVYNNKAILDSVRAGTAKLGLIINENETLQSASLMVYGKVIMYRGLFTC
                     LSEKRYSRVLCTTNDQLPNLSSVIGTIGTNCLTVCHYSDTPFDAILQYNWLGNFGRVM
                     IEMHNPAIKRPMGDIIKSWTEEERRSYRLYFLLLDPALGGVGGMSLTRFLIRQFPDPI
                     TESLTFWSLVRELEISGEITTLAVKAGNPRMGKYRSSHFKKLIENPTGLNLPRGISSL
                     TVLRTKIRHGLLANVEKIGNEVVKNSLRRVKADNGRFLSFLESIKPCFPRFVSEFYSS
                     TFMGIVEGTISLFENSKSIRKNLKSRLGSEFDEIVVRSEFSSISGLKQGGNDRRSRLE
                     WKCSSTKADDLRRMSWGGQVIGATVPHPLELLSCGKLQNLNCAECSAPGYQADYVAAV
                     CPQEPFWRGPERGPYDPYLGSKTAETTSLIQPWEKETNIPLIRRAVALRKVISWFVER
                     DSNLARILCDNVKALTGEDLGGLARGYKRTGSYNHRFYCARQSNGGFSGISPNWAGWF
                     IITTNTLSHIGRDNFDFMFQSLIIFSQVTAVARQSHLKSGGTHHFHIKCLDCLRPVEE
                     PTLDTVVEYTFPDMSVELAKWKPAEVPWFTIKPVIELQEGDWSALDFRVQSFHLGRIL
                     GFYYTDTRGQRGREVDDLFPIVLGKYVDPDGFIDGIVDGIFRASSLSLSHRKTATMGQ
                     NHAEALTSNFFSNASSLSRDGGFITLMTEPDMYQPIRRAPQRISPAYPSSRMDLSESI
                     SAILFQRYRSNIQASRKYCPMSADLWIFADFISVSVAGTFILADRACTVFFKNKLVKA
                     DKDQLAVISGIDSIVRSADTSQEYLDILMQSVKVYCTPNEGREAARQIRRIRAMSEMD
                     VEEEPGEFNLQIPMWTRSTPVAYSVTPTVFSNVGVPDIRSPVISGLRLAQLATGSFYK
                     IEAILDNAGLVYQDFISGGDGSGGCTATLLRRSISSRAIFNSLMAGENLSFRGSSPAP
                     PSALVQMPAWIKSRCVNLENCWQKASDLRRPETWKQFQKTVSEHMMKVGLIFLDMELI
                     GQIDEDEILDCLLRYGLSILRPHGKILYKTYAGQLLGSANNVLTKIGSCFHRVSLYQT
                     SMTGSHSSEVYVLMEGQVVNRSSIQYPDLSSCKDWLLDSFCFRTVDEERERALRLFNW
                     ESVEGIPRRFFPDLELEFHNLLRTSGIDPATVPIIAQNIYYSSPHQLPSILIGAILGG
                     TESVFPTARFRRVSGLIPSDQKILKWSAMVFGVAYWLSLAMDEPDLYRKTHIVNQQGI
                     SFSYLVEYSDDQHTHGALKWSLSRNLGRTKTVRLDSQQAQQSRWIRALTRLCVSRNLG
                     SDNDLIKSVARSIAPNVKVSTILARSGTLDVFTDEILLPPGKWGTGYEDEVDLMREPD
                     EDSL"
BASE COUNT     3085 a   2792 c   2982 g   2914 t
ORIGIN      
        1 tccccactca acagtcagaa tccatgttgt catgggaggt ctatggaaat ccttaacata
       61 actagtatta attaactcta ctatttgaca cttttggatt ttctggagcg cccgacatga
      121 ctgctattgc cactttgatt ccttctaacc cttacgaggg acttgaagga gatgtggatc
      181 atacaggctt cagtgatctg tcggtcaaaa ccggggaaac gtcgacatgg ggtgtcgtag
      241 agtccactca tatgggaggt acggagattc agtatacctc ttccgttctg agcggagaag
      301 gagcggagaa gcctaagctc aaccactgtg ccataacagg ggatctcaat aagatcgcac
      361 acctggtatg ggagagaatc aaggcccgaa ctttgacttc cgccgaggcc gtagcgttcc
      421 tttgggcagc tggaaaggaa ttttccagtc tcatcgacaa gccttgggcg tcatacgaca
      481 taaccatcct gggtgctaag gagggaggat cggtcaatgt ccaatctctc ctcaaaagtg
      541 ttccgtccaa caacaaggtt ctggaggtgg cgtcaacgga gcaagagctg aaaaagtcta
      601 tccccttctt ggttgggatc tgtctcgccc cttaccgcat tgttcaggga atgaaggttg
      661 agtacatgga ctccctcaag cagagaatgt ggactcagat caaaggtcta gtggaccctg
      721 aaatcaaaaa ggaggaggtc accaacttcg acttctcagg gtggttagac gatagatctg
      781 actggtccca agagaaggac tacggagtta ttgtcgctgg atacgacatg ttctggtgca
      841 agtgcaagga agaaaaatct gcttccttga gggtatgcac cattagggct aggtacctgg
      901 attgtaccgc ctttatgggt tggcaatacc ttcggaacat taccaagttg ccattccttg
      961 agttggctac ctggatctgg gacgattcca tggcggctga gtttcgacag atcttcaaga
     1021 aaggagagga gctggacaag gaggattctt acctccctta tctctcgagt atgaagatat
     1081 ccaggaagag tccctactct gccagtgtga acccctactt gcatatgtgg atccactcat
     1141 acgggtgcct caagagcacg actcggtcat acaacgctag gatggttggc gagatcaata
     1201 ctgacattcc tctaaggaat gcggtcttta tgtatgtcgc aaagggtcaa ggaggggagt
     1261 ggaaaaggca aattgtctac aaaggagacg tgggacataa gcagacattc gtggtcccgg
     1321 atggtgaagt ggataccaag aaagggaaga aacgggagaa aatccctccg cctccgaagc
     1381 cagaggctcg ttattggcac aggtacatca tggcgcacgg gggagatctg cctcctcata
     1441 tgtgggagtc ggttgtcaag gctctggcca gcatcccgaa cccgcgtagt cagtcgatcg
     1501 gagaatactt gcggcgctgg ggactgaatc agcagatgat ccgcacgggt tgagccctca
     1561 cctcgaggac cctcggatgc ccagcagggt acatgaaaaa aactccaaca taactaactc
     1621 gacctcggaa tccgatcatt cacaatgtct agctccggtg gagaatcaga ccatactaca
     1681 aaatcccagg aggattcccg aattcagggc ttttactcag agggggtcaa tctccctcag
     1741 gagagtgtct catgcttggg tgcactcctg gaatacgacc aagaaggtct tgaaaagact
     1801 ttttctcaga tggacctgga ggaccccttg actggggaga gagaaggagg ctccgtccaa
     1861 gtttctgtac cctgggggac agtctcggaa gagcagcagg ctgagtacct caggctcctc
     1921 cgcttgtata acatcccgca tccagagact ccggaagagg atacaggggt cgatgaagat
     1981 gagctgtcgt gtggaacccc ttctttaccc cctacctctc cgtcattatc ctcggaagga
     2041 ggtgatcggc cattgtctcc gtttttgttc tcagacgaag aatatacaga atatgtcgac
     2101 attactgttc cggaggaatt gcaagatgtt gccctccgga ctcccctcat gtccctttta
     2161 agagacgtag ttaggatcat ggtcaactca aagaatgagc ctttctattc tctgcagaaa
     2221 tacgatctaa gacaggggac agtaaggctt gccagagtgg gtaatctgta cacatactgt
     2281 cctgaaggta cccccattcc cgtgttagag cagagggggt ccccgaaaac tcgaaagaag
     2341 agatctcttt cgacccctca gatcaaccca acggaatcct ctgcccaggg tcccacatcc
     2401 tttgtctcga aggccgatcc ccctccatct tgctccacga ccaagaccga cattgccttg
     2461 agccagacca accaagtgtc gcagaccacc gaagaatcat ggccttctcc tgatcattct
     2521 ggtcctccat cgaaccggga gggaagtgtt accatacaga gagcagcaag tccatcgtct
     2581 tccagccatt attctcaaac ctcctctgta gaatcctcct cagagaacga agaggaaata
     2641 gaggttgcgc aggagtctta ctccttcatg tgtccgattt acggatcctc tgagatgagc
     2701 gtgaaggttt tccccggata cgaagttgag cctttgatga aattggggat ggtcccgccg
     2761 gaaatcttcc gggcaatcct ccgggatcgt gggcttctga gggccttgga ggctgttcta
     2821 gatataggtc agacacacat gacatgaaaa aaactccaac atcactcacc tgagactcat
     2881 tcccaggtta ttcttgccaa catgagtttc gtgtcgatgc tcaaggggaa gccgggtccc
     2941 tctaagaggt ccccttcaac cggacatatt ccgttccagg gtaggctcga catgtcactg
     3001 actatattta ctgataaacc gtactcctct atggaagagg ctttcttaca tctgatagag
     3061 attcaagact gtatatccga gacccgggac ttgaagggcc tgtacctcgg attgatcgct
     3121 atttccatac tgttttcgaa atgtgacgct agagggaatg gagttatgta caccatggat
     3181 cttaaggatc tagtatctct aatatccacg gactccgctc tggcaagtgg acctcttaga
     3241 acgttctcat acgagagggc ccatgaccta aggggtaaga ctgctttggt ccgattccag
     3301 ctaaactttg agcaatcggg actggagtgt gagtctctgc tatctgtttt gctcaaaaga
     3361 gataagaata aggaggtaat gtctagctcg accagttacc tcaagttgtg gagactcaag
     3421 atgatcgatt ataagagagg gaccttgttt tcactctctt agacccccgt tatagacttg
     3481 gaccttgtta ttccacaata aagacataac ataactagaa acttgaaaaa aagttcctct
     3541 gtgaattcca ggtagacggg ccgcaaaaga tgttgaagat gatgctcact attctcggta
     3601 tttgctcctt tgtggaggga ctgccagtga cacaccacgg tcgactctac atcggaccaa
     3661 ctggggttgt cactccttgg aagagtatct cgccagaatc ggtggactgc aaggcatctg
     3721 tccctcggct tggactagag ctaactccag aacacaaatt tgtagagacc aagagatggt
     3781 ccccccatgt gacggccccc acttcaggat acacatgctc ccttatccaa aaaaggacga
     3841 cttgctcccg gagtttcttt ggatatgacg gaattaaaaa ggaaacaaag attagccttc
     3901 catctgctca ggcttgtcgg gaagcctttc agagattcag agagaaccat ctagaggaaa
     3961 tcgaacatcc ctacccaact tgtcattggc taggtgatga cactgctgag gcaaaaggac
     4021 tcaagatctc cctcgttccc gtggagtaca accccttctc aggcaaatat acagatcata
     4081 tcctagcagg gggtgtctgc gactctgtgc catgcatggt tgccgacagg tctgggtact
     4141 ggttcaattc gtcggagcca gtcggagaat gcttccctga tccggctatt aagatctttt
     4201 ttgtggaccg aaatgacact ctcaccccaa agacagagtt tgtgtctctg agtcttcaag
     4261 ccagaagctt caaaggggca tgcaaggcca agtattgcgg attagatggg tttctcctaa
     4321 acaccaatga gtggatagag aatagtcgat ccttttcgaa cagatactct tctaccagtg
     4381 ccattcgaga ctgttacaac atgtcgaagt cctatgccta tctgacgact caagccatta
     4441 ttggtcaggt gttggggtcc tctcagtctg acgctctgct agcggagtgc cggaaagtga
     4501 aggacaagtt gatgctaggg gagcctatat cccggacaga tctccagcta ttctctccgg
     4561 agtccgaagg aagaggcccc gtgtatagat tcttcaacgg atccctccaa gttgctactg
     4621 cgaagtacga gtccctggtc ttcccggatg acacggctgc ttctcttcac ggatactcct
     4681 tgggggcaac agtaaacaca agtactcccg tcctatggcc tcatgctatt cgcatcaatc
     4741 gggacatagt tgatggacca aacggaatgt tttggtttag agggagattg attcatcccc
     4801 gtacctggga ggggagaatc caagaggtat cccaacacct cgttcaactg tactctctta
     4861 agttcaagac cccaggagta cctgacatcg accaaggaaa cattgtagag cctctcagca
     4921 actgggagtg gacaagtcct gctgtaattc gacctgtcgc ccatttgact cttttggaat
     4981 ctctggctct gctggcgggg ggagtgttca tcttgattct atgtgttaag atcactgtct
     5041 ggagacggac taagaggcct cgtttgtccg ccggagtgca accctcatgg agatgaaggc
     5101 cgttatgtat cctgcctgtg cttggtttgt ctgtgacctg aattcaattt tgccgtacta
     5161 ttgggtaatt cttttcctcc tctgattata tgtctgtaaa cttttaacat gaaaaaaatc
     5221 aacaaaactc aacgggtatc atatcaaaca tggaggactt tgatttctgt gatctgctgg
     5281 attgccaaga cgaggcggct tacgcagatg gagaagatga gttaagaggc gaatttgacg
     5341 aggacggaga taaaatgtac tcggacccgg gttcagtgcc gggacacctc gtggaccatg
     5401 actacacact ggaccgccct ctcataggag aggagctgga cgcatttgtc tcccacatga
     5461 agggacatct gtacaatcga catttttcta acggatcatg gaagtttcgg gagtcatggc
     5521 tacgagacca gggggctaag atcgaagact tgaccgggtc ggcaacattt caccggtggt
     5581 tggtcaggct tatcagatcc cctcggccta caggtgatat agacaaggtt ctctctgagg
     5641 tggatgaagg agctaaagaa tcgtttccga ttgtgtcagg gtttctgaag aagtggtgtg
     5701 atctaaagac ctcatttaaa aagagatcag atatgaaggc gtcgacgaag cagatgggat
     5761 caatttatct gaccttccat cagatagtgc tgatgatgaa cagctcaact gaatcggaag
     5821 gagagggatt agggagaacg tttggactga agttcgactg gagagatggg aaccccgcgt
     5881 tcgtgggtga gctttccgac ttaggaaagg tgttcatctg caatggggtt ttgatctttg
     5941 accggtctgg tcaatctctg gatagagaca tgactttgat ggtcaaagat ctagcgggcg
     6001 gccgattcca gactctgatt cactcagagt tcaaggaagc cccggcgtac cccacttccc
     6061 attacaagaa catcctgtct ttgttcgagg ccggagatga actgttgaaa gatttgggga
     6121 gctccgccta ttccattatc aagctcctag agccggttgc tctggagaaa atgcatgttt
     6181 tagccagtgc agcccgacct ctcattccgg actttaccca gtttggagat catttgaaga
     6241 aagagaaact gtcggcgatt cagaaaagcc cgaaggctgc gaactttttc cggttgatag
     6301 aacagagcgt cgatatcaac ttcttgctga ctgcattcgg cagctttaga ttgtggggac
     6361 acccatttat agattatttg gagggcctaa agaagctcca tgagaatacg acaatgggga
     6421 aacaaatcga taaagcttat gctgaggcct tggcatcaga cctagcgtac aaggtccttc
     6481 atgatgagtt cttgaagagt aggagatggc atgtagatgg gcgcctgctg ccaaaagatc
     6541 accctctcaa agcctatgtg gacaagaacc agtggccatc ttcgggatta attcaatctt
     6601 tgggcgatat ctggcacctt ctacctttga ctccttgttt cacggttcct gatatgttcg
     6661 acccgtcgat catctatgcg gacaagttcc attctcctac tcggtccgag atcatccgcc
     6721 agttaaccaa gggagtcggt aacataaagt ctaagtctgt cctcgaaagt ttcatccaga
     6781 agcccgctac aaattggaag gagttcctcg agcgaataaa tagagaagga cttgacctag
     6841 aacacctagc cattgccctc agtgcaaaag agagagaaat caaggatatc gggagattct
     6901 tcgcgctcat gacctgggag ttgagagagt attttgttgt tacggaatat ctcatcaagc
     6961 tgttctatgt tcctctattc aaagggctga ctatggctga tgatctaaat acggtgacta
     7021 tgaaaatgtt gaaggcttcc gacggccaga gcgcccgaga ttacaagacc atcactatcg
     7081 ccaatcacat cgactactct aaatggaaca atcatcagag acctgaggcg aacaaccccg
     7141 tgttcaaagt aatgggacag ttcttggggt tgccaaacct atttactagg acccacgagt
     7201 tcttctccaa ggccttcatt tactacaaga accgaagtga tctgatcggc acggatggaa
     7261 ctaagctctt caacaaacct ggccccttag tgtgttggga aggtcagccg ggaggattgg
     7321 aagggttgag acagaagggc tggagcataa ccaactacct ctgcatagag aggcaagcca
     7381 agattaggtc tacaagcctt agggccctcg cccaggggga caatcaggtt cttgctacaa
     7441 gatacacgat ccgacctcat cggtcggagc aggagcttgt tgagcatatc cagagtgccg
     7501 tatataacaa caaggcaatc ttggattccg ttagggcagg gacagccaag ctaggtctga
     7561 tcatcaacga aaacgaaaca cttcaatctg catccttgat ggtctacgga aaggtgatta
     7621 tgtacagagg gcttttcacc tgcttgtcag agaagagata ctctcgtgtt ctttgcacga
     7681 ccaacgacca gcttcctaat ctatcttcgg ttatcggaac gatcggaaca aattgtctga
     7741 ccgtgtgtca ttactccgat accccgtttg atgcgatcct tcagtacaat tggctaggaa
     7801 atttcgggag agttatgatt gaaatgcaca accctgctat taagagaccg atgggtgata
     7861 tcatcaaatc ttggactgag gaagaaagga ggtcttaccg attgtatttt ctcctccttg
     7921 atccggccct ggggggggta ggggggatgt ctctgacccg cttcctcatt cgacagttcc
     7981 cagaccctat tacagaaagt ctcacgtttt ggagccttgt cagagagttg gagatatcag
     8041 gagaaataac gaccttggcc gtcaaggccg gaaaccctcg gatgggaaaa taccggtcct
     8101 ctcatttcaa gaagctgata gaaaatccga ccggcctaaa ccttcctcga ggtatatcgt
     8161 ccctcaccgt cctcaggacg aaaatcaggc acggacttct ggccaacgtc gagaagatag
     8221 gcaacgaagt agtcaagaac tctcttaggc gagtcaaggc cgacaacggg agattcttgt
     8281 ccttcctcga gtctataaag ccctgtttcc ctcgcttcgt tagtgagttt tactcatcga
     8341 cattcatggg aatcgtcgaa ggaacgatca gcttgtttga gaactcgaaa tctattcgga
     8401 agaatctgaa atctaggtta ggatcggagt ttgacgaaat tgtggttagg tccgagttct
     8461 ccagtatatc tggactcaaa caaggaggga atgaccgtcg gagtaggcta gagtggaaat
     8521 gttcctctac caaggctgac gatcttcgac ggatgtcatg gggaggccaa gtaataggag
[truncated: 593,015 more chars]
